# Supplementary material for: Macrophage-derived extracellular vesicles mediate smooth muscle hyperplasia: role of altered miRNA cargo in response to HIV infection and substance abuse
Source: FASEB J. 2018 Apr 19;32(9):5174–85. doi: 10.1096/fj.201701558R (PMC6103174; doi:10.1096/fj.201701558R)
Supplement: Supplementary file 2 [file fj.201701558R.sd2.xlsx]

## Sheet: RNA sequencing data
	HIV vs Cont						Coc vs Cont						Hcoc vs Cont						Hcoc vs HIV						Hcoc vs Coc						HIV vs Coc						Hcoc vs (HIV and Coc)						Normalized Counts
genes	logFC	FC	logCPM	LR	PValue	FDR.HIVvsCont	logFC	FC	logCPM	LR	PValue	FDR.CocvsCont	logFC	FC	logCPM	LR	PValue	FDR.HcocvsCont	logFC	FC	logCPM	LR	PValue	FDR.HcocvsHIV	logFC	FC	logCPM	LR	PValue	FDR.HcocvsCoc	logFC	FC	logCPM	LR	PValue	FDR.HIVvsCoc	logFC	FC	logCPM	LR	Pvalue	FDR.HcocvsHIVandCoc	contA	contB	HIVA	HIVB	cocA	cocB	HcocA
hsa-miR-29b-2-5p	3.2081	9.2413	7.06254	1.2925	0.255588	0.990444	5.5101	45.5727	7.06254	3.25584	0.0711693	0.884952	5.41586	42.6909	7.06254	3.22421	0.0725568	0.71314	2.20776	4.61957	7.06254	0.740113	0.389625	0.870697	-0.0942418	-1.0675	7.06254	0.000582856	0.980739	1	-2.302	-4.93141	7.06254	0.765971	0.381466	0.91886	1.05676	2.08025	7.06254	0.302453	0.582349	1	0	0	33.4315	0	208.471	0	199.559
hsa-miR-6732-3p	-0.0653488	-1.04634	6.52909	-4.08e-09	1	1	4.12871	17.493	6.52909	1.35009	0.245262	0.884952	5.25006	38.0562	6.52909	1.312	0.252032	0.716988	5.31541	39.8196	6.52909	1.28194	0.257538	0.815537	1.12135	2.17551	6.52909	0.00101578	0.974575	1	-4.19406	-18.3036	6.52909	1.19418	0.274489	0.914298	3.21838	9.30741	6.52909	0.39114	0.531701	0.998151	0	0	0	0	83.3885	0	0
hsa-miR-574-5p	3.94272	15.3772	6.78328	1.59137	0.20713	0.990444	0.0436791	1.03074	6.78328	1.14e-10	0.999991	1	5.24114	37.8216	6.78328	2.50372	0.113578	0.71314	1.29842	2.45959	6.78328	0.238764	0.6251	0.989576	5.19746	36.6937	6.78328	2.42233	0.119617	0.811352	3.89904	14.9186	6.78328	1.52225	0.217279	0.914298	3.24794	9.50008	6.78328	2.14186	0.143328	0.820269	0	0	66.8629	0	0	0	208.63
hsa-miR-548am-5p	0.134943	1.09805	6.48703	2e-09	0.999964	1	2.3187	4.98883	6.48703	0.762021	0.382697	0.897645	5.12317	34.852	6.48703	2.41559	0.120133	0.71314	4.98823	31.7399	6.48703	2.16334	0.141337	0.815537	2.80447	6.986	6.48703	0.915718	0.338602	0.81561	-2.18376	-4.54336	6.48703	0.589833	0.442484	0.957366	3.89635	14.8908	6.48703	2.64935	0.103592	0.820269	0	0	0	0	20.8471	0	117.921
hsa-miR-3065-5p	0.0170985	1.01192	6.99478	3.16e-10	0.999986	1	6.10424	68.7954	6.99478	4.8116	0.0282688	0.884952	5.09349	34.1422	6.99478	3.60369	0.0576515	0.71314	5.07639	33.74	6.99478	3.1577	0.0755695	0.815537	-1.01075	-2.01496	6.99478	0.191579	0.661606	1	-6.08714	-67.9848	6.99478	4.38995	0.0361513	0.914298	2.03282	4.09203	6.99478	1.22815	0.267766	0.866303	0	0	0	0	83.3885	313.909	163.275
hsa-miR-3158-3p	2.65984	6.31963	6.30306	0.730255	0.3928	0.990444	4.258	19.1331	6.30306	1.2592	0.261803	0.884952	4.75396	26.9826	6.30306	1.45367	0.22794	0.71314	2.09412	4.26965	6.30306	0.280059	0.596663	0.989576	0.495958	1.41026	6.30306	0.0548928	0.814758	1	-1.59816	-3.02757	6.30306	0.184328	0.66768	1	1.29504	2.45384	6.30306	0.162636	0.686741	1	0	0	33.4315	0	125.083	0	0
hsa-miR-6735-5p	5.33606	40.3939	6.69913	3.07417	0.0795454	0.990444	-0.0475495	-1.03351	6.69913	1.3e-10	0.999991	1	4.52805	23.0716	6.69913	1.81732	0.177633	0.71314	-0.808017	-1.7508	6.69913	0.248257	0.618305	0.989576	4.5756	23.8447	6.69913	1.80072	0.179625	0.811352	5.38361	41.7474	6.69913	3.02694	0.0818925	0.914298	1.88379	3.69043	6.69913	0.458501	0.498325	0.978853	0	0	100.294	137.096	0	0	0
hsa-miR-2277-5p	4.63851	24.9076	6.54226	1.74724	0.186225	0.990444	0.0432575	1.03044	6.54226	9.9e-11	0.999992	1	4.45551	21.9403	6.54226	1.68979	0.193629	0.71314	-0.182998	-1.13524	6.54226	0.00236029	0.961252	1	4.41226	21.2922	6.54226	1.63111	0.20155	0.811352	4.59525	24.1718	6.54226	1.68818	0.193841	0.914298	2.11463	4.33079	6.54226	0.964425	0.326075	0.870394	0	0	133.726	0	0	0	117.921
hsa-miR-6511a-3p	2.49276	5.62853	8.20351	2.30897	0.12863	0.990444	4.38328	20.8689	8.20351	8.49831	0.00355476	0.586536	4.40931	21.2489	8.20351	8.76816	0.00306534	0.180057	1.91655	3.7752	8.20351	2.25378	0.133288	0.815537	0.02603	1.01821	8.20351	0.000638292	0.979844	1	-1.89052	-3.7077	8.20351	2.08135	0.149109	0.914298	0.971292	1.9606	8.20351	1.00191	0.316849	0.870394	0	52.9531	167.157	0	208.471	732.455	253.984
hsa-miR-6810-3p	-0.166928	-1.12267	6.1917	-2.8e-09	1	1	2.55449	5.87462	6.1917	0.93903	0.332527	0.884952	4.32904	20.0989	6.1917	1.31334	0.251791	0.716988	4.49597	22.5643	6.1917	1.27928	0.258033	0.815537	1.77455	3.42131	6.1917	0.00671365	0.934697	1	-2.72142	-6.59523	6.1917	0.840814	0.359164	0.914298	3.13526	8.78633	6.1917	0.655999	0.417976	0.904104	0	0	0	0	20.8471	0	0
hsa-miR-1343-3p	5.00605	32.1344	6.66057	2.50728	0.113322	0.990444	2.6499	6.27625	6.66057	1.02931	0.310321	0.884952	4.32268	20.0104	6.66057	2.24584	0.133974	0.71314	-0.683367	-1.60588	6.66057	0.0364418	0.848606	1	1.67278	3.18828	6.66057	0.338242	0.560846	0.983469	2.35614	5.12	6.66057	0.404957	0.52454	0.994818	0.494705	1.40903	6.66057	0.0661623	0.797009	1	0	0	0	365.589	20.8471	0	36.2834
hsa-miR-548o-5p	0.294219	1.22622	6.38443	2.27e-09	0.999962	1	2.37335	5.18144	6.38443	0.677751	0.410362	0.897645	4.18961	18.2473	6.38443	1.40354	0.236131	0.71314	3.89539	14.8809	6.38443	1.15446	0.282618	0.815537	1.81625	3.52166	6.38443	0.293076	0.588256	1	-2.07913	-4.22554	6.38443	0.501817	0.478703	0.979603	2.85582	7.23916	6.38443	1.2404	0.265393	0.866303	0	0	0	0	20.8471	0	117.921
hsa-miR-548c-5p	0.29411	1.22613	6.38443	2.27e-09	0.999962	1	2.37269	5.17906	6.38443	0.67707	0.410598	0.897645	4.1886	18.2345	6.38443	1.40148	0.236476	0.71314	3.89449	14.8716	6.38443	1.15288	0.282946	0.815537	1.81591	3.52082	6.38443	0.292496	0.588626	1	-2.07858	-4.22391	6.38443	0.501383	0.478893	0.979603	2.8552	7.23605	6.38443	1.23857	0.265747	0.866303	0	0	0	0	20.8471	0	117.921
hsa-miR-99b-3p	0.329451	1.25654	6.46089	2.86e-09	0.999957	1	4.25662	19.1148	6.46089	1.47075	0.225227	0.884952	4.03689	16.4143	6.46089	1.40829	0.23534	0.71314	3.70743	13.0632	6.46089	1.13415	0.286892	0.815537	-0.219731	-1.16452	6.46089	0.00253216	0.959867	1	-3.92717	-15.2123	6.46089	1.19301	0.274724	0.914298	1.74385	3.34928	6.46089	0.661596	0.415997	0.904104	0	0	0	0	104.236	0	90.7086
hsa-miR-1290	0.289493	1.22221	6.25286	2.11e-09	0.999963	1	2.40866	5.3098	6.25286	0.735568	0.391084	0.897645	3.95344	15.4919	6.25286	1.4487	0.228737	0.71314	3.66395	12.6753	6.25286	1.16381	0.280676	0.815537	1.54478	2.9176	6.25286	0.253456	0.614652	1	-2.11917	-4.34443	6.25286	0.538289	0.463143	0.979603	2.60436	6.08123	6.25286	1.19187	0.274952	0.870394	0	0	0	0	20.8471	0	90.7086
hsa-miR-212-3p	4.52814	23.0732	6.67176	2.00327	0.156961	0.990444	5.70816	52.2789	6.67176	2.84406	0.0917122	0.884952	3.91499	15.0844	6.67176	1.65665	0.198057	0.71314	-0.613155	-1.5296	6.67176	0.060609	0.805536	1	-1.79317	-3.46575	6.67176	0.526095	0.468253	0.936506	-1.18001	-2.26579	6.67176	0.24864	0.618034	1	-1.20316	-2.30244	6.67176	0.327731	0.566998	1	0	0	133.726	0	104.236	52.3182	81.6377
hsa-miR-501-5p	-0.00820711	-1.0057	6.35523	1.66e-09	0.999968	1	4.91925	30.2581	6.35523	1.54535	0.213823	0.884952	3.86164	14.5368	6.35523	0.882387	0.347549	0.721901	3.86985	14.6198	6.35523	0.84573	0.357763	0.851093	-1.05761	-2.08148	6.35523	0.032397	0.857159	1	-4.92746	-30.4307	6.35523	1.37996	0.240108	0.914298	1.40612	2.65024	6.35523	0.162407	0.68695	1	0	0	0	0	166.777	0	0
hsa-miR-148a-5p	2.03382	4.09487	6.95954	0.83485	0.360874	0.990444	5.33549	40.3777	6.95954	3.36135	0.0667435	0.884952	3.82422	14.1646	6.95954	2.02825	0.154399	0.71314	1.7904	3.45912	6.95954	0.480854	0.488036	0.947897	-1.51127	-2.85061	6.95954	0.440225	0.507014	0.956084	-3.30167	-9.86058	6.95954	1.55523	0.212366	0.914298	0.139567	1.10157	6.95954	0.00336048	0.953773	1	0	0	0	45.6987	0	732.455	0
hsa-miR-125a-3p	2.96658	7.81679	6.38224	0.857759	0.354367	0.990444	3.98228	15.8047	6.38224	1.27064	0.259647	0.884952	3.78394	13.7747	6.38224	1.21568	0.270211	0.721901	0.817368	1.76219	6.38224	0.0639824	0.800309	1	-0.198336	-1.14737	6.38224	0.00226985	0.962001	1	-1.0157	-2.02189	6.38224	0.0873327	0.767596	1	0.309516	1.23929	6.38224	0.0159132	0.899615	1	0	0	33.4315	0	83.3885	0	72.5669
hsa-miR-6716-3p	-0.108529	-1.07813	5.98639	-2.91e-09	1	1	2.47489	5.55924	5.98639	0.782188	0.376473	0.897645	3.75785	13.5277	5.98639	0.896782	0.343646	0.721901	3.86638	14.5846	5.98639	0.869221	0.351171	0.851093	1.28296	2.43337	5.98639	6.11e-05	0.993764	1	-2.58342	-5.99358	5.98639	0.69147	0.405665	0.934007	2.57467	5.95733	5.98639	0.387985	0.53336	0.998151	0	0	0	0	20.8471	0	0
hsa-miR-30c-1-3p	5.40555	42.3871	6.61024	1.75366	0.185417	0.990444	4.20152	18.3986	6.61024	1.24148	0.265186	0.884952	3.75174	13.4705	6.61024	1.09454	0.295468	0.721901	-1.65382	-3.14665	6.61024	0.249895	0.617149	0.989576	-0.449785	-1.36584	6.61024	0.019724	0.888311	1	1.20403	2.30383	6.61024	0.171197	0.67905	1	-1.0518	-2.07312	6.61024	0.18731	0.665165	1	0	0	0	91.3973	125.083	0	90.7086
hsa-miR-6859-5p	2.88394	7.38164	6.15963	0.893052	0.344651	0.990444	0.0369278	1.02593	6.15963	1.3e-10	0.999991	1	3.68734	12.8825	6.15963	1.27846	0.258186	0.720126	0.803402	1.74521	6.15963	0.0686655	0.79329	1	3.65042	12.557	6.15963	1.23031	0.267347	0.811352	2.84701	7.19509	6.15963	0.852169	0.355939	0.914298	2.22691	4.6813	6.15963	0.982867	0.321492	0.870394	0	0	33.4315	0	0	0	72.5669
hsa-miR-125b-1-3p	2.88057	7.36443	6.15963	0.888596	0.345858	0.990444	0.0368752	1.02589	6.15963	1.3e-10	0.999991	1	3.6832	12.8456	6.15963	1.27045	0.259682	0.720126	0.80263	1.74428	6.15963	0.068062	0.79418	1	3.64633	12.5214	6.15963	1.22272	0.268827	0.811352	2.8437	7.17858	6.15963	0.848011	0.357116	0.914298	2.22448	4.67342	6.15963	0.976762	0.322999	0.870394	0	0	33.4315	0	0	0	72.5669
hsa-miR-25-5p	0.32119	1.24936	6.38799	2.68e-09	0.999959	1	4.40003	21.1126	6.38799	1.45763	0.227308	0.884952	3.58588	12.0076	6.38799	1.15672	0.282147	0.721901	3.26469	9.61102	6.38799	0.918089	0.337977	0.84998	-0.814153	-1.75827	6.38799	0.0535448	0.817006	1	-4.07884	-16.8987	6.38799	1.20007	0.273308	0.914298	1.22527	2.33799	6.38799	0.419747	0.517063	0.988246	0	0	0	0	125.083	0	63.496
hsa-miR-203a-3p	3.79435	13.8744	6.43668	0.937098	0.333025	0.990444	4.84224	28.6853	6.43668	1.36512	0.242653	0.884952	3.52104	11.4799	6.43668	0.870201	0.3509	0.72373	-0.273311	-1.20858	6.43668	0.00616258	0.937429	1	-1.3212	-2.49874	6.43668	0.187828	0.664731	1	-1.04789	-2.0675	6.43668	0.142039	0.706262	1	-0.797255	-1.73779	6.43668	0.114686	0.734871	1	0	0	100.294	0	20.8471	52.3182	81.6377
hsa-miR-15b-5p	-2.81569	-7.04057	6.90297	0.88765	0.346115	0.990444	1.73383	3.32609	6.90297	0.389542	0.53254	0.935488	3.33487	10.0901	6.90297	1.25568	0.262471	0.721795	6.15056	71.0401	6.90297	3.1296	0.0768824	0.815537	1.60104	3.03362	6.90297	0.34595	0.556415	0.981909	-4.54952	-23.4176	6.90297	1.83949	0.175011	0.914298	3.8758	14.6802	6.90297	2.4712	0.115949	0.820269	37.6106	0	0	0	166.777	0	81.6377
hsa-miR-3960	4.30748	19.8007	6.12828	1.87636	0.170749	0.990444	3.16703	8.98193	6.12828	1.19917	0.273488	0.884952	3.21826	9.30661	6.12828	1.09193	0.296045	0.721901	-1.08922	-2.1276	6.12828	0.12341	0.725365	1	0.0512304	1.03615	6.12828	0.000228612	0.987937	1	1.14045	2.20451	6.12828	0.141957	0.706343	1	-0.518997	-1.43296	6.12828	0.0348113	0.851992	1	0	0	66.8629	45.6987	41.6943	0	0
hsa-miR-6515-5p	2.62115	6.15241	6.19994	0.838068	0.35995	0.990444	-0.0908445	-1.06499	6.19994	-1.63e-12	1	1	3.19106	9.13281	6.19994	1.09854	0.294588	0.721901	0.569906	1.48443	6.19994	0.0432055	0.835339	1	3.2819	9.72638	6.19994	1.10344	0.293512	0.811352	2.712	6.55228	6.19994	0.842485	0.358687	0.914298	1.9259	3.79975	6.19994	0.850416	0.356435	0.888851	0	0	0	91.3973	0	0	0
hsa-miR-642a-3p	3.22257	9.3345	6.26303	0.867209	0.351729	0.990444	3.01414	8.07881	6.26303	1.11624	0.29073	0.884952	3.17976	9.06156	6.26303	0.836821	0.360307	0.724258	-0.0428144	-1.03012	6.26303	0.00261144	0.959244	1	0.165616	1.12164	6.26303	0.0888482	0.765647	1	0.20843	1.15543	6.26303	0.0725116	0.787714	1	0.0614007	1.04348	6.26303	0.0590351	0.808028	1	0	0	0	137.096	20.8471	0	0
hsa-miR-149-5p	3.33655	10.1018	6.0649	1.35529	0.244355	0.990444	2.28033	4.85788	6.0649	0.65331	0.418932	0.897645	3.15919	8.93326	6.0649	0.949641	0.329811	0.721901	-0.17736	-1.13081	6.0649	0.118927	0.730202	1	0.87886	1.83892	6.0649	0.054982	0.81461	1	1.05622	2.07948	6.0649	0.267143	0.605254	1	0.35075	1.27522	6.0649	0.0176536	0.894299	1	0	0	33.4315	0	0	52.3182	0
hsa-miR-3679-5p	1.99529	3.98695	6.06326	0.629275	0.427622	0.990444	-0.0819978	-1.05848	6.06326	-3.18e-12	1	1	3.10138	8.58242	6.06326	1.1197	0.289982	0.721901	1.1061	2.15263	6.06326	0.148239	0.700224	1	3.18338	9.08434	6.06326	1.12515	0.288812	0.811352	2.07728	4.22012	6.06326	0.633316	0.426142	0.950181	2.14474	4.42212	6.06326	1.02666	0.310945	0.870394	0	0	0	45.6987	0	0	0
hsa-miR-6866-5p	2.60001	6.06289	6.13439	0.771319	0.379809	0.990444	-0.0816712	-1.05824	6.13439	-2.42e-12	1	1	2.97438	7.8592	6.13439	0.93386	0.333862	0.721901	0.374375	1.29628	6.13439	0.0192305	0.889708	1	3.05605	8.31694	6.13439	0.938065	0.332776	0.81561	2.68168	6.41602	6.13439	0.775232	0.378603	0.91867	1.71521	3.28345	6.13439	0.68005	0.409569	0.904104	0	0	0	91.3973	0	0	0
hsa-miR-6769b-3p	-2.12459	-4.36079	6.73794	0.662578	0.415651	0.990444	-2.41818	-5.34495	6.73794	0.901636	0.342343	0.896614	2.89825	7.45522	6.73794	1.41045	0.234981	0.71314	5.02284	32.5106	6.73794	2.80498	0.093972	0.815537	5.31643	39.8478	6.73794	3.37803	0.0660709	0.811352	0.293589	1.22569	6.73794	1.44e-09	0.99997	1	5.16963	35.9927	6.73794	5.58866	0.0180771	0.820269	18.8053	0	0	0	0	0	208.63
hsa-miR-450b-5p	-0.724152	-1.65193	6.33511	4.49e-10	0.999983	1	3.58807	12.0259	6.33511	1.25388	0.262813	0.884952	2.86498	7.28525	6.33511	1.01315	0.31415	0.721901	3.58913	12.0347	6.33511	1.07131	0.30065	0.826788	-0.72309	-1.65071	6.33511	0.0380004	0.845442	1	-4.31222	-19.8659	6.33511	1.31553	0.251396	0.914298	1.43302	2.70011	6.33511	0.519918	0.470876	0.960858	0	0	0	0	0	261.591	0
hsa-miR-1273d	-0.0392508	-1.02758	5.87866	-2.69e-10	1	1	2.74534	6.70548	5.87866	1.38454	0.23933	0.884952	2.82086	7.06583	5.87866	1.77259	0.183062	0.71314	2.86011	7.26071	5.87866	1.40523	0.235849	0.815537	0.0755196	1.05374	5.87866	0.00489055	0.944247	1	-2.78459	-6.89042	5.87866	1.15075	0.283391	0.914298	1.46782	2.76603	5.87866	0.939045	0.332523	0.870394	0	0	0	0	0	52.3182	27.2126
hsa-miR-181d-5p	2.32305	5.00389	6.59137	0.449375	0.502632	1	-2.87983	-7.36065	6.59137	0.874056	0.349835	0.897645	2.8208	7.06556	6.59137	0.506509	0.476654	0.815004	0.497753	1.41201	6.59137	0.0654983	0.798008	1	5.70064	52.0071	6.59137	2.05478	0.15173	0.811352	5.20288	36.8319	6.59137	1.81705	0.177665	0.914298	3.09919	8.5694	6.59137	0.98317	0.321418	0.870394	37.6106	0	267.452	0	0	0	0
hsa-miR-3177-3p	-0.174941	-1.12892	5.90894	-9.74e-10	1	1	3.39098	10.4902	5.90894	2.33375	0.126596	0.884952	2.65457	6.29661	5.90894	1.42253	0.232987	0.71314	2.82952	7.10836	5.90894	1.27656	0.258539	0.815537	-0.736401	-1.66601	5.90894	0.256103	0.61281	1	-3.56592	-11.8426	5.90894	2.03686	0.153526	0.914298	1.04656	2.06559	5.90894	0.523113	0.469517	0.960858	0	0	0	0	41.6943	0	0
hsa-miR-877-3p	1.04515	2.06358	6.47005	0.109728	0.740455	1	0.0953344	1.06831	6.47005	0.00112272	0.97327	1	2.52584	5.75909	6.47005	0.764508	0.381921	0.732756	1.48069	2.79082	6.47005	0.231315	0.63055	0.989576	2.43051	5.39082	6.47005	0.710324	0.399336	0.87854	0.949815	1.93162	6.47005	0.090855	0.763093	1	1.9556	3.87877	6.47005	0.722083	0.395461	0.904104	18.8053	0	0	45.6987	20.8471	0	90.7086
hsa-miR-181a-2-3p	2.62969	6.18892	7.66341	2.07362	0.149866	0.990444	0.798073	1.73878	7.66341	0.19907	0.655473	0.978605	2.51234	5.70545	7.66341	2.17111	0.140625	0.71314	-0.117347	-1.08474	7.66341	0.0118234	0.913412	1	1.71427	3.2813	7.66341	1.1426	0.285104	0.811352	1.83161	3.55935	7.66341	1.12043	0.289825	0.914298	0.79846	1.73924	7.66341	0.353872	0.55193	1	56.4159	0	234.02	45.6987	104.236	0	426.33
hsa-miR-589-3p	1.38487	2.61148	7.30053	0.379785	0.537718	1	-3.62059	-12.3	7.30053	2.10403	0.146911	0.884952	2.51123	5.70107	7.30053	1.81047	0.178452	0.71314	1.12636	2.18308	7.30053	0.290668	0.589793	0.989576	6.13182	70.1233	7.30053	5.80888	0.0159454	0.695348	5.00546	32.1213	7.30053	3.55024	0.0595367	0.914298	3.62909	12.3727	7.30053	4.42405	0.0354359	0.820269	56.4159	0	0	182.795	0	0	290.267
hsa-miR-548o-3p	-2.702	-6.50705	6.48463	0.675042	0.411299	0.990444	0.00255906	1.00178	6.48463	1.35e-05	0.997065	1	2.49438	5.63488	6.48463	0.546066	0.45993	0.811276	5.19639	36.6664	6.48463	2.01049	0.156215	0.815537	2.49183	5.62489	6.48463	0.54646	0.459768	0.930818	-2.70456	-6.5186	6.48463	0.677651	0.410397	0.934007	3.84411	14.3612	6.48463	1.68403	0.19439	0.820269	0	52.9531	0	0	0	52.3182	126.992
hsa-miR-320b	1.41143	2.66001	8.78705	2.04608	0.152598	0.990444	0.123746	1.08956	8.78705	0.0147313	0.903396	1	2.37504	5.18749	8.78705	6.04375	0.0139556	0.460535	0.963606	1.95018	8.78705	1.1236	0.289145	0.815537	2.25129	4.76109	8.78705	5.71121	0.0168569	0.695348	1.28768	2.44136	8.78705	1.71778	0.189979	0.914298	1.60745	3.04712	8.78705	4.53637	0.0331819	0.820269	94.0265	211.812	200.589	594.083	145.93	156.955	988.724
hsa-miR-204-5p	-0.649226	-1.56833	7.45622	0.0526925	0.818443	1	2.73489	6.65707	7.45622	1.6931	0.193193	0.884952	2.3211	4.99714	7.45622	0.749093	0.386764	0.736861	2.97033	7.83715	7.45622	1.76914	0.183489	0.815537	-0.413783	-1.33217	7.45622	0.0120968	0.912421	1	-3.38411	-10.4405	7.45622	1.59135	0.207133	0.914298	1.27827	2.42548	7.45622	0.419112	0.51738	0.988246	0	105.906	33.4315	0	20.8471	680.136	263.055
hsa-miR-140-5p	-2.84377	-7.17894	6.65188	0.75049	0.386321	0.990444	1.35617	2.56004	6.65188	0.208528	0.647924	0.978605	2.24305	4.73398	6.65188	0.360413	0.548277	0.877925	5.08682	33.9849	6.65188	1.90481	0.167541	0.815537	0.886885	1.84918	6.65188	0.096798	0.755707	1	-4.19994	-18.3784	6.65188	1.45782	0.227278	0.914298	2.98685	7.92744	6.65188	1.19608	0.274107	0.870394	0	52.9531	0	0	20.8471	104.636	145.134
hsa-miR-874-3p	-2.10044	-4.28841	6.85676	0.599476	0.438778	0.990444	3.05478	8.30961	6.85676	1.0701	0.300922	0.884952	2.21196	4.63303	6.85676	0.609498	0.434977	0.792037	4.3124	19.8683	6.85676	1.75392	0.185385	0.815537	-0.842825	-1.79356	6.85676	0.100511	0.751218	1	-5.15522	-35.635	6.85676	2.28945	0.130256	0.914298	1.73479	3.3283	6.85676	0.804761	0.369674	0.890455	18.8053	0	0	0	229.318	0	117.921
hsa-miR-130b-3p	-0.0467597	-1.03294	6.81579	0.000530311	0.981628	1	-0.52223	-1.43617	6.81579	0.0446123	0.832719	1	2.1206	4.34874	6.81579	0.837051	0.360241	0.724258	2.16736	4.492	6.81579	0.769947	0.380233	0.865359	2.64283	6.24555	6.81579	1.14736	0.284102	0.811352	0.47547	1.39037	6.81579	0.0404362	0.84063	1	2.40509	5.2967	6.81579	1.37525	0.240912	0.847285	18.8053	52.9531	66.8629	0	41.6943	0	72.5669
hsa-miR-340-3p	-0.663377	-1.58379	7.19143	0.100489	0.751244	1	2.45347	5.47731	7.19143	1.8875	0.169484	0.884952	2.04211	4.11847	7.19143	1.36044	0.243461	0.71314	2.70549	6.52278	7.19143	2.01422	0.155832	0.815537	-0.411357	-1.32994	7.19143	0.0690246	0.792762	1	-3.11684	-8.67488	7.19143	2.70274	0.100176	0.914298	1.14706	2.21463	7.19143	0.66134	0.416087	0.904104	18.8053	52.9531	33.4315	0	208.471	156.955	90.7086
hsa-miR-654-3p	-0.0682598	-1.04845	5.83047	-5.2e-10	1	1	3.33965	10.1236	5.83047	2.26563	0.132273	0.884952	1.92402	3.79479	5.83047	0.811169	0.367775	0.731118	1.99228	3.97865	5.83047	0.67261	0.412143	0.884452	-1.41563	-2.66776	5.83047	0.725799	0.394248	0.873168	-3.40791	-10.6141	5.83047	1.87823	0.170536	0.914298	0.288327	1.22122	5.83047	0.185834	0.666407	1	0	0	0	0	41.6943	0	0
hsa-miR-1234-3p	-0.152832	-1.11175	5.7506	-8.28e-10	1	1	2.52753	5.76583	5.7506	1.30166	0.25391	0.884952	1.84749	3.59873	5.7506	0.772059	0.379581	0.732756	2.00032	4.00088	5.7506	0.684555	0.408023	0.884452	-0.680043	-1.60219	5.7506	0.18599	0.666275	1	-2.68036	-6.41016	5.7506	1.14438	0.284729	0.914298	0.660137	1.58023	5.7506	0.285601	0.593054	1	0	0	0	0	20.8471	0	0
hsa-miR-130a-3p	0.562845	1.47718	7.49927	0.111129	0.738862	1	-2.03133	-4.0878	7.49927	1.25713	0.262195	0.884952	1.84141	3.58361	7.49927	1.55309	0.212679	0.71314	1.27857	2.42598	7.49927	0.644941	0.421927	0.886854	3.87274	14.6491	7.49927	4.93158	0.0263702	0.741864	2.59417	6.03842	7.49927	1.82447	0.176783	0.914298	2.57565	5.9614	7.49927	3.93491	0.0472937	0.820269	75.2212	52.9531	0	228.493	20.8471	0	308.409
hsa-miR-1908-3p	-0.305022	-1.23544	5.83654	-8.08e-10	1	1	3.42662	10.7527	5.83654	2.40008	0.121329	0.884952	1.76396	3.3963	5.83654	0.743548	0.388527	0.736861	2.06898	4.19591	5.83654	0.718394	0.396671	0.878534	-1.66266	-3.166	5.83654	1.06087	0.303017	0.811352	-3.73164	-13.2842	5.83654	2.27053	0.131855	0.914298	0.203162	1.15122	5.83654	0.169668	0.680407	1	0	0	0	0	20.8471	52.3182	0
hsa-miR-6749-5p	3.91016	15.034	5.90951	2.85869	0.0908812	0.990444	-0.0397421	-1.02793	5.90951	-6.88e-11	1	1	1.75974	3.38638	5.90951	0.788143	0.374662	0.732756	-2.15041	-4.43954	5.90951	1.15566	0.282368	0.815537	1.79949	3.48096	5.90951	0.766851	0.381193	0.873168	3.9499	15.4539	5.90951	2.80949	0.093708	0.914298	-0.175463	-1.12933	5.90951	0.158175	0.690842	1	0	0	0	137.096	0	0	9.07086
hsa-miR-1910-5p	1.88156	3.68472	6.42089	0.315754	0.574171	1	-2.32637	-5.01542	6.42089	0.660607	0.416346	0.897645	1.73601	3.33112	6.42089	0.287981	0.591517	0.892937	-0.145546	-1.10615	6.42089	0.00135487	0.970638	1	4.06238	16.707	6.42089	1.39599	0.237395	0.811352	4.20793	18.4804	6.42089	1.43136	0.231542	0.914298	1.95842	3.88635	6.42089	0.827896	0.362881	0.888851	18.8053	0	100.294	0	0	0	90.7086
hsa-miR-34c-5p	4.576	23.8513	6.04898	1.98308	0.159066	0.990444	2.48139	5.58435	6.04898	0.829389	0.362449	0.897645	1.69572	3.23938	6.04898	0.507726	0.476125	0.815004	-2.88028	-7.36294	6.04898	0.973574	0.32379	0.84998	-0.785672	-1.72389	6.04898	0.0945426	0.75848	1	2.09461	4.2711	6.04898	0.499188	0.479857	0.979603	-1.83298	-3.56271	6.04898	0.509805	0.475223	0.960858	0	0	133.726	0	20.8471	0	9.07086
hsa-miR-628-5p	0.950341	1.93233	6.99216	0.132851	0.715494	1	-1.11881	-2.17168	6.99216	0.17565	0.675139	0.978605	1.63952	3.11563	6.99216	0.426576	0.513674	0.835003	0.689182	1.61237	6.99216	0.0106604	0.917765	1	2.75834	6.76616	6.99216	1.01845	0.312887	0.811352	2.06915	4.19641	6.99216	0.465966	0.494849	0.983736	1.72376	3.30296	6.99216	0.434115	0.509977	0.988246	56.4159	0	0	45.6987	20.8471	0	244.913
hsa-miR-143-3p	0.978954	1.97104	9.20739	1.81808	0.177542	0.990444	0.146418	1.10682	9.20739	0.0375824	0.846284	1	1.5171	2.86215	9.20739	4.73473	0.0295594	0.71314	0.538146	1.45211	9.20739	0.655637	0.418104	0.884452	1.37068	2.58593	9.20739	3.85206	0.0496849	0.745274	0.832536	1.78081	9.20739	1.32518	0.249665	0.914298	0.954414	1.93779	9.20739	2.84782	0.0914981	0.820269	244.469	370.672	501.472	685.48	229.318	470.864	1088.5
hsa-miR-365b-3p	1.32246	2.50092	7.46287	0.698044	0.403442	0.990444	0.6361	1.55412	7.46287	0.158769	0.690293	0.978605	1.4327	2.69951	7.46287	0.897132	0.343552	0.721901	0.11024	1.07941	7.46287	0.00624114	0.937032	1	0.7966	1.737	7.46287	0.277455	0.598374	1	0.68636	1.60922	7.46287	0.161596	0.687691	1	0.45342	1.36928	7.46287	0.139507	0.708771	1	37.6106	105.906	33.4315	365.589	145.93	0	136.063
hsa-miR-365a-3p	1.32197	2.50007	7.46287	0.688806	0.406571	0.990444	0.63476	1.55268	7.46287	0.156071	0.692799	0.978605	1.43236	2.69887	7.46287	0.884854	0.346876	0.721901	0.110386	1.07952	7.46287	0.00616854	0.937398	1	0.797598	1.7382	7.46287	0.274007	0.600657	1	0.687212	1.61017	7.46287	0.159519	0.689599	1	0.453992	1.36983	7.46287	0.137848	0.71043	1	37.6106	105.906	33.4315	365.589	145.93	0	136.063
hsa-miR-3605-5p	4.16695	17.963	7.20588	2.54069	0.110946	0.990444	-3.01105	-8.0615	7.20588	1.22138	0.269089	0.884952	1.43082	2.696	7.20588	0.286889	0.592221	0.892937	-2.73613	-6.66281	7.20588	1.32029	0.25054	0.815537	4.44187	21.7338	7.20588	2.13403	0.144062	0.811352	7.178	144.808	7.20588	5.22352	0.0222834	0.914298	0.852869	1.80609	7.20588	0.283244	0.594583	1	0	105.906	234.02	319.891	0	0	0
hsa-miR-576-5p	-4.18375	-18.1734	7.15385	2.23696	0.134746	0.990444	0.836943	1.78626	7.15385	0.154017	0.694726	0.978605	1.41919	2.67435	7.15385	0.529397	0.46686	0.8129	5.60294	48.6019	7.15385	4.30628	0.0379719	0.815537	0.582244	1.49718	7.15385	0.112278	0.737566	1	-5.0207	-32.4624	7.15385	3.37065	0.0663676	0.914298	3.09259	8.53028	7.15385	3.12676	0.0770169	0.820269	37.6106	52.9531	0	0	208.471	0	172.346
hsa-miR-339-5p	2.12281	4.35541	7.46858	1.97263	0.160169	0.990444	-0.466576	-1.38183	7.46858	0.0782983	0.779617	1	1.41065	2.65857	7.46858	0.909561	0.340231	0.721901	-0.712159	-1.63825	7.46858	0.257064	0.612144	0.989576	1.87722	3.67368	7.46858	1.26619	0.260482	0.811352	2.58938	6.01842	7.46858	2.52758	0.111872	0.914298	0.582533	1.49748	7.46858	0.222936	0.636812	1	56.4159	52.9531	234.02	274.192	0	104.636	226.771
hsa-miR-3615	0.723855	1.65159	9.21386	0.894355	0.3443	0.990444	0.912862	1.88278	9.21386	1.46911	0.225486	0.884952	1.41054	2.65836	9.21386	3.6396	0.0564204	0.71314	0.686683	1.60958	9.21386	0.904946	0.341459	0.84998	0.497676	1.41194	9.21386	0.493635	0.48231	0.940309	-0.189007	-1.13998	9.21386	0.0684213	0.793649	1	0.592179	1.50752	9.21386	0.946301	0.330663	0.870394	282.08	317.719	702.061	274.192	729.65	366.227	507.968
hsa-miR-127-3p	1.83671	3.57195	7.26511	1.30323	0.253625	0.990444	1.02555	2.03574	7.26511	0.374234	0.540705	0.93912	1.3745	2.59279	7.26511	0.777301	0.377968	0.732756	-0.462209	-1.37765	7.26511	0.100072	0.751743	1	0.348951	1.27363	7.26511	0.0570025	0.811298	1	0.81116	1.75462	7.26511	0.280277	0.59652	1	-0.0566289	-1.04003	7.26511	0.00143741	0.969757	1	37.6106	52.9531	133.726	228.493	20.8471	261.591	90.7086
hsa-miR-1304-3p	1.90469	3.74428	6.98524	0.665747	0.414538	0.990444	1.50069	2.82978	6.98524	0.508062	0.475979	0.907936	1.28928	2.44407	6.98524	0.347032	0.555798	0.881795	-0.615404	-1.53199	6.98524	0.0990476	0.752976	1	-0.211404	-1.15781	6.98524	0.00470556	0.94531	1	0.404	1.32317	6.98524	0.0416814	0.838228	1	-0.413404	-1.33182	6.98524	0.0480528	0.826487	1	0	105.906	167.157	45.6987	20.8471	261.591	90.7086
hsa-miR-1249-3p	0.98381	1.97768	11.3398	5.29933	0.0213337	0.990444	0.690766	1.61414	11.3398	2.61205	0.106054	0.884952	1.23075	2.34689	11.3398	8.64824	0.00327377	0.180057	0.246939	1.18669	11.3398	0.375898	0.539807	0.970458	0.539984	1.45396	11.3398	1.77004	0.183378	0.811352	0.293045	1.22522	11.3398	0.496831	0.480896	0.979603	0.393461	1.31354	11.3398	1.3176	0.251023	0.866303	1993.36	900.203	3443.44	2193.54	3043.68	1621.86	3918.61
hsa-miR-34a-5p	0.408215	1.32704	7.32237	0.0575439	0.810421	1	-0.597267	-1.51285	7.32237	0.128821	0.719658	0.981352	1.22819	2.34273	7.32237	0.60462	0.436821	0.792037	0.819974	1.76537	7.32237	0.270009	0.603326	0.989576	1.82546	3.54419	7.32237	1.22203	0.268962	0.811352	1.00548	2.00761	7.32237	0.316249	0.573871	1	1.32272	2.50136	7.32237	1.03919	0.308009	0.870394	94.0265	52.9531	33.4315	182.795	83.3885	0	145.134
hsa-miR-132-5p	0.672348	1.59366	6.54249	0.0447947	0.832382	1	-0.670908	-1.59207	6.54249	0.0442556	0.833379	1	1.20261	2.30155	6.54249	0.158081	0.69093	0.934454	0.530258	1.44419	6.54249	0.0341459	0.853397	1	1.87351	3.66424	6.54249	0.346959	0.55584	0.981909	1.34326	2.53723	6.54249	0.169176	0.680845	1	1.20189	2.3004	6.54249	0.235462	0.627503	1	37.6106	0	66.8629	0	20.8471	0	108.85
hsa-miR-365b-5p	1.36121	2.569	7.91892	1.42378	0.232782	0.990444	1.18231	2.2694	7.91892	1.08998	0.296476	0.884952	1.19282	2.28599	7.91892	1.18878	0.275576	0.721901	-0.168392	-1.1238	7.91892	0.0275371	0.868202	1	0.0105037	1.00731	7.91892	3.43e-05	0.995329	1	0.178895	1.13202	7.91892	0.0274693	0.868363	1	-0.0789439	-1.05624	7.91892	0.0088117	0.925212	1	37.6106	211.812	167.157	365.589	145.93	313.909	99.7794
hsa-miR-10b-5p	0.232802	1.17512	14.795	0.626163	0.428766	0.990444	0.42362	1.34129	14.795	2.07672	0.149562	0.884952	1.17877	2.26384	14.795	16.0114	6.3e-05	0.0207778	0.945969	1.92648	14.795	10.3891	0.00126761	0.139437	0.755151	1.68781	14.795	6.692	0.00968465	0.695348	-0.190818	-1.14141	14.795	0.424273	0.514813	0.994818	0.85056	1.8032	14.795	12.0594	0.00051531	0.0827896	12787.6	24358.4	12770.8	34182.6	13529.8	41645.3	26205.7
hsa-miR-4492	1.76866	3.40737	6.36424	0.340172	0.55973	1	2.47257	5.55032	6.36424	0.58929	0.442694	0.897645	1.12346	2.17868	6.36424	0.152862	0.695815	0.937221	-0.645201	-1.56396	6.36424	0.054466	0.815467	1	-1.34911	-2.54756	6.36424	0.189841	0.663049	1	-0.703913	-1.62892	6.36424	0.0610534	0.804839	1	-0.997158	-1.99606	6.36424	0.140406	0.707878	1	18.8053	0	33.4315	45.6987	20.8471	104.636	54.4252
hsa-miR-652-3p	-0.471799	-1.38684	7.05584	0.0653047	0.7983	1	0.716587	1.64329	7.05584	0.171922	0.678409	0.978605	1.09943	2.14271	7.05584	0.434682	0.5097	0.832679	1.57123	2.97159	7.05584	0.796695	0.372083	0.858654	0.382847	1.30391	7.05584	0.0560026	0.812929	1	-1.18839	-2.27898	7.05584	0.429138	0.512412	0.994818	0.97704	1.96842	7.05584	0.495661	0.481413	0.960858	56.4159	52.9531	33.4315	45.6987	83.3885	104.636	126.992
hsa-miR-4687-5p	0.721322	1.64869	6.92584	0.124534	0.724168	1	0.144887	1.10564	6.92584	0.00265038	0.958942	1	1.0764	2.10876	6.92584	0.291922	0.588991	0.892937	0.355075	1.27905	6.92584	0.0206859	0.885638	1	0.93151	1.90727	6.92584	0.235712	0.62732	1	0.576435	1.49116	6.92584	0.0833176	0.772851	1	0.643292	1.56189	6.92584	0.147432	0.701002	1	18.8053	105.906	66.8629	45.6987	0	209.273	36.2834
hsa-miR-3909	0.841658	1.79211	7.0734	0.167129	0.682676	1	-0.167364	-1.123	7.0734	0.00514636	0.94281	1	1.07557	2.10755	7.0734	0.22969	0.631754	0.912964	0.233908	1.17602	7.0734	0.0132461	0.908372	1	1.24293	2.36679	7.0734	0.353645	0.552057	0.981909	1.00902	2.01255	7.0734	0.221708	0.637741	1	0.738419	1.66835	7.0734	0.161551	0.687732	1	18.8053	105.906	33.4315	182.795	41.6943	52.3182	190.488
hsa-miR-7977	-0.92137	-1.89391	6.28844	0.0525153	0.818743	1	-3.30307	-9.87011	6.28844	0.851358	0.356169	0.897645	1.0565	2.07988	6.28844	0.184792	0.667287	0.934454	1.97787	3.93911	6.28844	0.360137	0.54843	0.970458	4.35957	20.5286	6.28844	1.57315	0.20975	0.811352	2.3817	5.21149	6.28844	0.586259	0.44387	0.957366	3.16872	8.99247	6.28844	1.26552	0.260609	0.866303	0	105.906	0	45.6987	0	0	72.5669
hsa-miR-338-3p	-0.178968	-1.13207	7.35907	0.00527454	0.942104	1	-0.597558	-1.51315	7.35907	0.112497	0.737319	0.988696	1.05008	2.07064	7.35907	0.37469	0.540459	0.870007	1.22904	2.34412	7.35907	0.38144	0.536833	0.970458	1.64763	3.13319	7.35907	0.858737	0.354092	0.840651	0.418589	1.33662	7.35907	0.0397241	0.842021	1	1.43834	2.71009	7.35907	0.938433	0.332681	0.870394	169.248	0	0	91.3973	104.236	0	226.771
hsa-miR-92b-3p	0.356105	1.27997	11.4336	0.6636	0.415292	0.990444	0.908498	1.87709	11.4336	4.43227	0.0352655	0.884952	0.938546	1.9166	11.4336	4.90288	0.026812	0.71314	0.582441	1.49738	11.4336	1.90233	0.167818	0.815537	0.0300482	1.02105	11.4336	0.00531759	0.941868	1	-0.552392	-1.46652	11.4336	1.64402	0.199775	0.914298	0.306244	1.23648	11.4336	0.746853	0.387474	0.904104	1448.01	2118.12	2173.05	2239.23	2126.41	4970.23	2639.62
hsa-miR-342-5p	0.466759	1.382	12.3222	0.916942	0.338279	0.990444	-0.498867	-1.4131	12.3222	0.970373	0.324587	0.884952	0.908551	1.87716	12.3222	3.48341	0.061987	0.71314	0.441792	1.35829	12.3222	0.843407	0.358424	0.851093	1.40742	2.65262	12.3222	8.04337	0.00456705	0.502375	0.965626	1.95291	12.3222	3.67051	0.0553831	0.914298	0.924605	1.89816	12.3222	5.22791	0.0222272	0.820269	2707.96	5665.98	4145.5	7266.09	3940.11	1464.91	7002.7
hsa-miR-330-5p	1.54568	2.91943	6.75992	0.300043	0.583856	1	-3.73067	-13.2753	6.75992	1.44215	0.229792	0.884952	0.891862	1.85557	6.75992	0.106296	0.744401	0.98003	-0.653823	-1.57333	6.75992	0.0574366	0.810594	1	4.62253	24.6332	6.75992	1.99913	0.15739	0.811352	5.27636	38.7563	6.75992	2.39675	0.121588	0.914298	1.98436	3.95686	6.75992	0.994189	0.318721	0.870394	56.4159	0	200.589	0	0	0	117.921
hsa-miR-222-5p	0.684303	1.60693	7.12354	0.050253	0.822624	1	-1.14461	-2.21086	7.12354	0.168239	0.681682	0.978605	0.871902	1.83007	7.12354	0.147382	0.70105	0.940432	0.187599	1.13887	7.12354	0.00638414	0.936316	1	2.01651	4.04603	7.12354	0.677663	0.410393	0.879413	1.82891	3.55269	7.12354	0.654313	0.418575	0.939658	1.10205	2.1466	7.12354	0.263946	0.607422	1	0	158.859	267.452	0	62.5414	0	81.6377
hsa-miR-486-5p	0.272459	1.20786	15.2262	0.729017	0.393202	0.990444	0.354787	1.2788	15.2262	1.25516	0.262569	0.884952	0.863646	1.81963	15.2262	7.37459	0.00661518	0.311858	0.591188	1.50649	15.2262	3.48598	0.0618909	0.815537	0.508859	1.42292	15.2262	2.59962	0.106889	0.811352	-0.0823284	-1.05873	15.2262	0.0672721	0.795351	1	0.550023	1.46411	15.2262	4.22849	0.0397508	0.820269	15025.4	46704.6	25976.2	39163.8	21764.4	54044.7	34061.1
hsa-miR-101-5p	-4.01053	-16.1172	6.36185	0.983516	0.321332	0.990444	-3.96915	-15.6615	6.36185	1.08434	0.297728	0.884952	0.858119	1.81267	6.36185	0.00202119	0.964141	1	4.86865	29.2152	6.36185	0.981022	0.321947	0.84998	4.82727	28.3892	6.36185	0.996211	0.318229	0.811352	-0.0413784	-1.0291	6.36185	-2.59e-09	1	1	4.84796	28.7992	6.36185	1.74999	0.185879	0.820269	75.2212	0	0	0	0	0	0
hsa-miR-148b-3p	0.413841	1.33223	9.83852	0.464449	0.495552	1	0.449742	1.3658	9.83852	0.578141	0.447042	0.897645	0.828523	1.77587	9.83852	2.05655	0.151553	0.71314	0.414683	1.33301	9.83852	0.526788	0.46796	0.93025	0.378782	1.30024	9.83852	0.444718	0.504854	0.956084	-0.0359008	-1.0252	9.83852	0.00369121	0.951554	1	0.396732	1.31652	9.83852	0.683182	0.408493	0.904104	620.575	582.484	501.472	1279.56	896.427	732.455	789.165
hsa-miR-193b-3p	-0.12631	-1.0915	6.31846	0.00132727	0.970938	1	-2.98816	-7.93462	6.31846	0.838511	0.359823	0.897645	0.796699	1.73712	6.31846	0.0615911	0.803999	1	0.92301	1.89607	6.31846	0.0776039	0.780571	1	3.78486	13.7834	6.31846	1.14962	0.283629	0.811352	2.86185	7.26947	6.31846	0.780125	0.377103	0.91867	2.35393	5.11217	6.31846	0.950534	0.329583	0.870394	37.6106	0	33.4315	0	0	0	81.6377
hsa-miR-363-3p	2.00638	4.01773	7.29355	1.09584	0.295182	0.990444	1.98614	3.96174	7.29355	1.07513	0.299789	0.884952	0.796132	1.73644	7.29355	0.1228	0.726017	0.966071	-1.21025	-2.31378	7.29355	0.357449	0.549926	0.970458	-1.19	-2.28153	7.29355	0.354614	0.551513	0.981909	0.0202463	1.01413	7.29355	0.000131189	0.990861	1	-1.20013	-2.2976	7.29355	0.427893	0.513025	0.988246	75.2212	0	234.02	137.096	208.471	156.955	0
hsa-miR-10a-5p	-0.151646	-1.11084	13.0617	0.262827	0.608184	1	0.220194	1.16489	13.0617	0.568977	0.450666	0.897645	0.741415	1.67182	13.0617	6.60897	0.0101467	0.41855	0.893062	1.85711	13.0617	9.38357	0.00218939	0.174292	0.521221	1.43517	13.0617	3.30201	0.0691953	0.811352	-0.371841	-1.294	13.0617	1.58856	0.207532	0.914298	0.707141	1.63257	13.0617	8.49396	0.00356327	0.29397	5735.62	8366.59	4680.41	8362.86	6337.53	10359	8599.17
hsa-miR-584-5p	3.15923	8.93351	6.39557	1.00785	0.315419	0.990444	1.45103	2.73403	6.39557	0.172866	0.677577	0.978605	0.726055	1.65411	6.39557	0.0417564	0.838085	1	-2.43317	-5.4008	6.39557	0.737402	0.390494	0.870697	-0.724975	-1.65287	6.39557	0.0584196	0.809011	1	1.7082	3.26752	6.39557	0.478532	0.489088	0.983736	-1.57907	-2.98778	6.39557	0.497266	0.480704	0.960858	0	52.9531	66.8629	0	0	209.273	0
hsa-miR-451a	-1.19658	-2.29195	8.71519	1.19145	0.275036	0.990444	-0.745399	-1.67644	8.71519	0.552481	0.457306	0.898279	0.695521	1.61947	8.71519	0.526615	0.468033	0.8129	1.8921	3.71175	8.71519	3.25126	0.0713684	0.815537	1.44092	2.71494	8.71519	2.10334	0.146978	0.811352	-0.451179	-1.36716	8.71519	0.162833	0.686562	1	1.66651	3.17446	8.71519	4.17076	0.0411273	0.820269	394.911	317.719	0	411.288	250.166	156.955	480.756
hsa-miR-30e-3p	-0.523681	-1.43762	10.283	0.783813	0.375978	0.990444	0.0215191	1.01503	10.283	0.00147135	0.969402	1	0.694498	1.61832	10.283	1.57286	0.209793	0.71314	1.21818	2.32653	10.283	4.51403	0.033618	0.815537	0.672979	1.59436	10.283	1.44472	0.229377	0.811352	-0.5452	-1.45922	10.283	0.827808	0.362907	0.914298	0.945579	1.92596	10.283	4.08572	0.0432471	0.820269	902.654	1270.87	401.178	1233.86	1209.13	784.773	1161.07
hsa-miR-146b-5p	-0.298736	-1.23007	16.5482	0.935848	0.333348	0.990444	0.444068	1.36043	16.5482	2.08338	0.14891	0.884952	0.635749	1.55374	16.5482	4.2627	0.0389579	0.71314	0.934485	1.91121	16.5482	9.0404	0.00264079	0.174292	0.191681	1.14209	16.5482	0.390689	0.531938	0.980667	-0.742804	-1.67343	16.5482	5.7243	0.0167317	0.914298	0.563083	1.47742	16.5482	4.65841	0.0309018	0.820269	51263.2	111890	51584.8	71015.7	66002	159780	77891.5
hsa-miR-7641	-0.594172	-1.50961	7.36375	0.0719068	0.78858	1	0.745411	1.67645	7.36375	0.145974	0.702412	0.978605	0.628832	1.54631	7.36375	0.0755211	0.783461	1	1.223	2.33432	7.36375	0.389671	0.532472	0.970458	-0.116579	-1.08416	7.36375	0.00267228	0.958772	1	-1.33958	-2.53078	7.36375	0.469825	0.493068	0.983736	0.553212	1.46735	7.36375	0.109606	0.740594	1	0	211.812	66.8629	45.6987	104.236	209.273	244.913
hsa-miR-877-5p	-0.499249	-1.41348	10.7044	0.602832	0.437499	0.990444	0.0916353	1.06558	10.7044	0.0207514	0.885458	1	0.613717	1.5302	10.7044	0.907911	0.340669	0.721901	1.11297	2.1629	10.7044	3.07708	0.0794029	0.815537	0.522082	1.43603	10.7044	0.732603	0.392041	0.873168	-0.590884	-1.50617	10.7044	0.865331	0.352251	0.914298	0.817524	1.76238	10.7044	2.46078	0.116721	0.820269	620.575	2700.61	835.787	1325.26	1605.23	1517.23	2811.97
hsa-miR-126-5p	0.122358	1.08851	12.7985	0.0992808	0.752694	1	0.27647	1.21123	12.7985	0.497148	0.480756	0.911779	0.607911	1.52405	12.7985	2.51455	0.1128	0.71314	0.485552	1.40012	12.7985	1.61308	0.204059	0.815537	0.33144	1.25827	12.7985	0.752906	0.385558	0.873168	-0.154112	-1.11274	12.7985	0.158024	0.690982	1	0.408496	1.3273	12.7985	1.5844	0.208128	0.820269	5773.23	5083.5	4914.43	7860.17	3877.57	11405.4	6766.86
hsa-miR-345-5p	0.84149	1.7919	8.74731	0.785437	0.375483	0.990444	0.784224	1.72217	8.74731	0.679636	0.409712	0.897645	0.581731	1.49664	8.74731	0.421511	0.516184	0.835003	-0.259759	-1.19728	8.74731	0.0828257	0.773504	1	-0.202493	-1.15068	8.74731	0.0501651	0.822776	1	0.057266	1.04049	8.74731	0.0038609	0.950454	1	-0.231126	-1.17375	8.74731	0.0872548	0.767697	1	376.106	105.906	367.746	456.987	333.554	470.864	616.818
hsa-miR-155-5p	0.458686	1.37429	13.1207	1.60908	0.204621	0.990444	0.423787	1.34144	13.1207	1.3972	0.237193	0.884952	0.57296	1.48757	13.1207	2.54406	0.11071	0.71314	0.114275	1.08243	13.1207	0.103628	0.747518	1	0.149173	1.10893	13.1207	0.174304	0.676315	1	0.0348981	1.02448	13.1207	0.00941532	0.922701	1	0.131724	1.0956	13.1207	0.185391	0.666781	1	8086.28	5507.12	8257.57	10373.6	11320	6958.32	8508.47
hsa-miR-126-3p	-0.328	-1.25527	9.86588	0.343387	0.557881	1	-0.144597	-1.10542	9.86588	0.0692271	0.792465	1	0.552213	1.46633	9.86588	1.14061	0.285524	0.721901	0.880213	1.84065	9.86588	2.6981	0.100468	0.815537	0.696811	1.62092	9.86588	1.75224	0.185596	0.811352	-0.183402	-1.13556	9.86588	0.104498	0.746498	1	0.788512	1.72729	9.86588	3.18994	0.0740926	0.820269	808.628	847.25	635.198	685.48	604.567	941.727	1333.42
hsa-miR-182-5p	-0.0852684	-1.06089	9.08217	0.00762382	0.930422	1	0.993229	1.99064	9.08217	1.11348	0.291328	0.884952	0.549294	1.46337	9.08217	0.341769	0.55881	0.882331	0.634563	1.55247	9.08217	0.442219	0.506053	0.954141	-0.443934	-1.36031	9.08217	0.244886	0.620699	1	-1.0785	-2.11183	9.08217	1.20838	0.271653	0.914298	0.0953142	1.0683	9.08217	0.0152972	0.901567	1	357.301	211.812	0	1005.37	521.178	941.727	326.551
hsa-miR-671-3p	0.581268	1.49616	8.2876	0.331976	0.564498	1	0.548981	1.46305	8.2876	0.294303	0.587476	0.95683	0.542855	1.45685	8.2876	0.310439	0.577411	0.886259	-0.0384138	-1.02698	8.2876	0.00160536	0.96804	1	-0.00612642	-1.00426	8.2876	5.66e-05	0.994	1	0.0322873	1.02263	8.2876	0.000988725	0.974915	1	-0.0222701	-1.01556	8.2876	0.000785991	0.977634	1	112.832	317.719	234.02	365.589	375.248	156.955	281.197
hsa-miR-27b-3p	0.0245201	1.01714	11.4813	0.00332643	0.954007	1	-0.181849	-1.13434	11.4813	0.182388	0.669329	0.978605	0.540728	1.45471	11.4813	1.71357	0.190523	0.71314	0.516208	1.43019	11.4813	1.5524	0.212782	0.815537	0.722577	1.65013	11.4813	3.01448	0.0825241	0.811352	0.206369	1.15378	11.4813	0.233239	0.629132	1	0.619393	1.53623	11.4813	3.14803	0.0760187	0.820269	3046.46	1959.27	2440.5	2787.62	1959.63	2615.91	3347.15
hsa-miR-23a-3p	0.167429	1.12306	10.5124	0.0459117	0.830336	1	-0.855535	-1.80943	10.5124	1.15158	0.283219	0.884952	0.533274	1.44721	10.5124	0.482397	0.487338	0.818205	0.365845	1.28864	10.5124	0.228795	0.632419	0.989576	1.38881	2.61863	10.5124	2.87354	0.0900466	0.811352	1.02296	2.03209	10.5124	1.4855	0.222916	0.914298	0.877327	1.83697	10.5124	1.80069	0.179629	0.820269	1824.11	900.203	1203.53	1462.36	1792.85	0	1868.6
hsa-miR-125b-5p	-1.56024	-2.94904	6.6689	0.29877	0.584654	1	0.645991	1.56481	6.6689	0.0133968	0.907855	1	0.526183	1.44011	6.6689	0.0222897	0.881319	1	2.08643	4.24695	6.6689	0.594771	0.44058	0.908286	-0.119808	-1.08659	6.6689	7.94e-05	0.99289	1	-2.20623	-4.61469	6.6689	0.594667	0.44062	0.957366	0.983309	1.97699	6.6689	0.234702	0.628059	1	37.6106	0	0	45.6987	0	313.909	27.2126
hsa-miR-103a-3p	0.379403	1.3008	12.1081	0.848689	0.356924	0.990444	-0.318557	-1.24708	12.1081	0.584058	0.444726	0.897645	0.506608	1.42071	12.1081	1.55338	0.212637	0.71314	0.127204	1.09218	12.1081	0.0984239	0.753729	1	0.825165	1.77174	12.1081	4.09619	0.0429798	0.741864	0.697961	1.62221	12.1081	2.78304	0.095267	0.914298	0.476185	1.39106	12.1081	1.92917	0.164849	0.820269	3629.42	4024.44	4178.93	5666.64	4127.73	2040.41	6558.23
hsa-miR-26b-5p	0.434235	1.35119	11.5517	0.741632	0.389139	0.990444	0.109793	1.07907	11.5517	0.0498361	0.823349	1	0.486301	1.40085	11.5517	0.982267	0.32164	0.721901	0.0520666	1.03675	11.5517	0.0114026	0.914961	1	0.376509	1.2982	11.5517	0.593066	0.441236	0.910049	0.324442	1.25218	11.5517	0.417942	0.517966	0.994818	0.214288	1.16013	11.5517	0.266057	0.605989	1	3761.06	1270.87	2674.52	3427.4	3877.57	1517.23	3628.34
hsa-miR-26b-3p	-0.727699	-1.656	6.36034	0.0330887	0.855659	1	0.125111	1.09059	6.36034	0.00143289	0.969804	1	0.457085	1.37277	6.36034	0.0028333	0.95755	1	1.18478	2.27329	6.36034	0.112022	0.737854	1	0.331974	1.25873	6.36034	0.000856578	0.976651	1	-0.85281	-1.80602	6.36034	0.042652	0.836382	1	0.75838	1.69159	6.36034	0.0324345	0.857077	1	56.4159	0	0	45.6987	62.5414	0	0
hsa-miR-211-5p	1.72655	3.30935	7.0105	0.635485	0.425351	0.990444	-0.510756	-1.4248	7.0105	0.0739836	0.785623	1	0.455022	1.3708	7.0105	0.0143723	0.904575	1	-1.27153	-2.41417	7.0105	0.373016	0.541365	0.970458	0.965779	1.95312	7.0105	0.189993	0.662922	1	2.23731	4.71516	7.0105	0.945102	0.330969	0.914298	-0.152875	-1.11178	7.0105	0.0264331	0.870847	1	18.8053	105.906	100.294	91.3973	0	156.955	0
hsa-miR-151a-3p	0.380197	1.30152	11.3112	0.582411	0.445369	0.990444	0.446719	1.36294	11.3112	0.783209	0.376161	0.897645	0.437105	1.35389	11.3112	0.798447	0.371558	0.732756	0.0569085	1.04023	11.3112	0.0135487	0.907337	1	-0.00961325	-1.00669	11.3112	0.000368741	0.984679	1	-0.0665218	-1.04719	11.3112	0.0172949	0.895372	1	0.0236476	1.01653	11.3112	0.00319944	0.954893	1	1786.5	2065.17	2440.5	2559.13	1271.67	4813.27	2140.72
hsa-miR-425-3p	1.5786	2.98681	6.68273	0.302806	0.582129	1	1.04972	2.07013	6.68273	0.143787	0.704545	0.978605	0.437064	1.35385	6.68273	0.0226604	0.880344	1	-1.14154	-2.20616	6.68273	0.223775	0.636178	0.990207	-0.612655	-1.52907	6.68273	0.0607542	0.805308	1	0.528885	1.44281	6.68273	0.0446677	0.832616	1	-0.877098	-1.83668	6.68273	0.162772	0.686617	1	0	52.9531	133.726	45.6987	62.5414	52.3182	81.6377
hsa-miR-151a-5p	0.119204	1.08614	9.50866	0.036407	0.848677	1	-1.17808	-2.26276	9.50866	3.15908	0.0755056	0.884952	0.429835	1.34708	9.50866	0.515897	0.472597	0.815004	0.310631	1.24025	9.50866	0.270152	0.60323	0.989576	1.60792	3.04812	9.50866	6.30526	0.012038	0.695348	1.29729	2.45766	9.50866	3.82391	0.0505263	0.914298	0.959275	1.94433	9.50866	3.50172	0.0613052	0.820269	676.991	688.39	835.787	639.781	458.637	104.636	925.228
hsa-miR-1260a	0.0996715	1.07153	8.82569	0.013047	0.909061	1	0.493307	1.40767	8.82569	0.355309	0.551123	0.945819	0.423016	1.34073	8.82569	0.276632	0.598918	0.898376	0.323344	1.25123	8.82569	0.150177	0.698367	1	-0.0702915	-1.04993	8.82569	0.00769112	0.930116	1	-0.393636	-1.3137	8.82569	0.217519	0.640937	1	0.126526	1.09166	8.82569	0.0337045	0.854337	1	300.885	370.672	133.726	685.48	396.095	575.5	480.756
hsa-miR-5701	1.41738	2.671	6.08656	0.223547	0.63635	1	0.114541	1.08263	6.08656	0.00141542	0.969989	1	0.419497	1.33746	6.08656	0.0199548	0.887663	1	-0.997882	-1.99707	6.08656	0.124633	0.724063	1	0.304956	1.23538	6.08656	0.0103837	0.918836	1	1.30284	2.46714	6.08656	0.189579	0.663267	1	-0.346463	-1.27144	6.08656	0.020104	0.887247	1	18.8053	0	66.8629	0	20.8471	0	27.2126
hsa-miR-628-3p	-1.0044	-2.00611	6.78407	0.0274215	0.868476	1	0.372669	1.29475	6.78407	0.0203433	0.886582	1	0.410098	1.32878	6.78407	0.0201567	0.8871	1	1.4145	2.66567	6.78407	0.0590449	0.808012	1	0.0374297	1.02628	6.78407	0.0033341	0.953954	1	-1.37707	-2.5974	6.78407	0.216889	0.64142	1	0.725963	1.654	6.78407	0.00946345	0.922504	1	0	211.812	33.4315	0	83.3885	0	0
hsa-miR-28-3p	-0.311952	-1.24139	12.8074	1.05284	0.304854	0.990444	0.230561	1.17329	12.8074	0.594363	0.440737	0.897645	0.380146	1.30147	12.8074	1.65771	0.197913	0.71314	0.692098	1.61563	12.8074	5.3231	0.0210445	0.815537	0.149585	1.10925	12.8074	0.25902	0.610794	1	-0.542513	-1.45651	12.8074	3.19424	0.0738981	0.914298	0.420842	1.33871	12.8074	2.79607	0.0944959	0.820269	5773.23	7466.39	4880.99	5712.33	6400.07	9312.64	6794.07
hsa-miR-6741-3p	-2.77278	-6.83422	6.11242	0.786691	0.375103	0.990444	-3.01982	-8.11064	6.11242	0.99153	0.319369	0.884952	0.348375	1.27313	6.11242	0.0189151	0.89061	1	3.12115	8.70082	6.11242	0.962906	0.326456	0.84998	3.36819	10.3259	6.11242	1.18954	0.275422	0.811352	0.247041	1.18677	6.11242	2.75e-09	0.999958	1	3.24467	9.47858	6.11242	1.92455	0.165356	0.820269	37.6106	0	0	0	0	0	54.4252
hsa-miR-185-3p	0.628536	1.546	6.20233	0.212223	0.645031	1	-2.96875	-7.8286	6.20233	0.88302	0.347376	0.897645	0.329537	1.25661	6.20233	0.00507078	0.943231	1	-0.298999	-1.23029	6.20233	0.165648	0.684009	1	3.29829	9.8375	6.20233	0.985606	0.320819	0.811352	3.59729	12.103	6.20233	1.44941	0.228623	0.914298	1.49965	2.82773	6.20233	0.256944	0.612227	1	0	105.906	33.4315	0	0	0	0
hsa-miR-1228-3p	0.324314	1.25207	8.98345	0.15531	0.693511	1	-0.386469	-1.30719	8.98345	0.21978	0.639207	0.978605	0.329412	1.2565	8.98345	0.175015	0.675693	0.934454	0.00509755	1.00354	8.98345	3.53e-05	0.99526	1	0.715881	1.64249	8.98345	0.78681	0.375066	0.871633	0.710783	1.63669	8.98345	0.711615	0.398908	0.934007	0.360489	1.28386	8.98345	0.291343	0.589361	1	169.248	953.156	501.472	502.685	125.083	732.455	417.26
hsa-miR-146a-5p	-0.2136	-1.15958	15.3522	0.549717	0.458433	0.990444	0.130052	1.09433	15.3522	0.204808	0.650868	0.978605	0.315798	1.2447	15.3522	1.21129	0.271078	0.721901	0.529398	1.44333	15.3522	3.36803	0.0664733	0.815537	0.185746	1.1374	15.3522	0.420437	0.516719	0.968848	-0.343652	-1.26896	15.3522	1.41811	0.233715	0.914298	0.357572	1.28127	15.3522	2.12649	0.144772	0.820269	32006.6	46916.5	29954.6	36833.1	32208.8	55771.2	35185.9
hsa-miR-223-3p	-0.700779	-1.62538	9.1894	0.986051	0.320709	0.990444	-0.538797	-1.45276	9.1894	0.627111	0.428417	0.897645	0.308636	1.23854	9.1894	0.232373	0.62977	0.912964	1.00942	2.0131	9.1894	2.20295	0.137747	0.815537	0.847433	1.7993	9.1894	1.65138	0.198772	0.811352	-0.161982	-1.11882	9.1894	0.0500781	0.822927	1	0.928424	1.9032	9.1894	2.82242	0.0929562	0.820269	582.964	582.484	267.452	456.987	542.025	209.273	671.244
hsa-miR-500a-3p	0.367304	1.28994	11.006	0.714399	0.397987	0.990444	0.0726033	1.05161	11.006	0.0279582	0.867207	1	0.290484	1.22305	11.006	0.474008	0.491149	0.818205	-0.0768206	-1.05469	11.006	0.0331183	0.855595	1	0.21788	1.16302	11.006	0.26757	0.604966	1	0.294701	1.22663	11.006	0.459326	0.497939	0.983952	0.0705299	1.0501	11.006	0.0383908	0.84466	1	959.07	2859.47	1337.26	3427.4	1188.29	2563.59	1396.91
hsa-miR-191-5p	-0.22641	-1.16992	16.4017	0.51321	0.473753	0.990444	0.24825	1.18777	16.4017	0.623187	0.429866	0.897645	0.286268	1.21948	16.4017	0.830497	0.362129	0.724258	0.512678	1.4267	16.4017	2.63281	0.104676	0.815537	0.0380173	1.0267	16.4017	0.0146676	0.903604	1	-0.47466	-1.38959	16.4017	2.23839	0.134621	0.914298	0.275348	1.21029	16.4017	1.04628	0.306365	0.870394	50567.5	114273	55028.2	73849.1	55578.4	144817	63813.5
hsa-miR-421	-0.666367	-1.58707	10.1543	1.1923	0.274866	0.990444	-0.402774	-1.32205	10.1543	0.484022	0.486606	0.912185	0.270595	1.20631	10.1543	0.229732	0.631722	0.912964	0.936963	1.91449	10.1543	2.51548	0.112733	0.815537	0.673369	1.59479	10.1543	1.37575	0.240827	0.811352	-0.263594	-1.20047	10.1543	0.182055	0.669613	1	0.805166	1.74735	10.1543	2.76958	0.0960713	0.820269	1711.28	635.437	568.335	822.576	1292.52	470.864	1451.34
hsa-miR-30c-5p	0.374638	1.29651	11.3125	0.580089	0.446277	0.990444	0.36455	1.28748	11.3125	0.571942	0.449488	0.897645	0.258517	1.19625	11.3125	0.286325	0.592585	0.892937	-0.116121	-1.08382	11.3125	0.0588699	0.808291	1	-0.106033	-1.07626	11.3125	0.0487207	0.825304	1	0.010088	1.00702	11.3125	0.000440066	0.983263	1	-0.111077	-1.08003	11.3125	0.0720004	0.788446	1	3065.26	1164.97	2540.79	2559.13	3960.95	1517.23	2467.27
hsa-miR-409-3p	-0.0588655	-1.04165	7.12142	0.000973355	0.975111	1	-0.617495	-1.53421	7.12142	0.110657	0.739397	0.988696	0.254752	1.19313	7.12142	0.0215312	0.883341	1	0.313617	1.24282	7.12142	0.0299684	0.862562	1	0.872246	1.83051	7.12142	0.246284	0.619704	1	0.558629	1.47287	7.12142	0.0812302	0.775637	1	0.592932	1.50831	7.12142	0.164525	0.685024	1	75.2212	105.906	33.4315	137.096	104.236	0	126.992
hsa-miR-885-5p	-4.2328	-18.8018	6.29986	0.942293	0.331689	0.990444	-4.20861	-18.4892	6.29986	1.03478	0.309039	0.884952	0.25295	1.19164	6.29986	0.00514341	0.942827	1	4.48575	22.405	6.29986	0.807947	0.368728	0.858654	4.46156	22.0325	6.29986	0.821913	0.364621	0.859465	-0.0241869	-1.01691	6.29986	1.3e-06	0.999092	1	4.47366	22.218	6.29986	1.43258	0.231343	0.838938	94.0265	0	0	0	0	0	0
hsa-miR-1246	-1.49642	-2.82141	6.91199	0.295894	0.586468	1	-0.100348	-1.07203	6.91199	0.00152028	0.968898	1	0.211941	1.15825	6.91199	0.00876053	0.925429	1	1.70836	3.26789	6.91199	0.398524	0.527852	0.970458	0.312289	1.24168	6.91199	0.0175803	0.894517	1	-1.39607	-2.63184	6.91199	0.257624	0.611757	1	1.01032	2.01436	6.91199	0.231676	0.630284	1	112.832	0	33.4315	0	104.236	0	136.063
hsa-miR-181a-5p	-0.126023	-1.09128	13.8931	0.208501	0.647945	1	-0.113367	-1.08175	13.8931	0.169454	0.680598	0.978605	0.18888	1.13988	13.8931	0.479767	0.488528	0.818205	0.314903	1.24393	13.8931	1.3224	0.250161	0.815537	0.302248	1.23306	13.8931	1.22367	0.268642	0.811352	-0.0126558	-1.00881	13.8931	0.00209874	0.96346	1	0.308575	1.23848	13.8931	1.74684	0.186275	0.820269	13558.6	17050.9	13372.6	14486.5	13488.1	14596.8	15674.4
hsa-let-7b-5p	-0.553314	-1.46745	10.072	0.610242	0.434697	0.990444	-0.816711	-1.76139	10.072	1.2884	0.256342	0.884952	0.184608	1.13651	10.072	0.0748036	0.784467	1	0.737923	1.66777	10.072	1.13644	0.286406	0.815537	1.00132	2.00183	10.072	2.02518	0.15471	0.811352	0.263396	1.2003	10.072	0.142652	0.705659	1	0.869621	1.82718	10.072	2.16715	0.140988	0.820269	959.07	1270.87	1303.83	411.288	1292.52	156.955	1206.42
hsa-miR-660-5p	0.0356222	1.025	8.46754	0.00168981	0.96721	1	-1.1054	-2.15158	8.46754	1.44778	0.228885	0.884952	0.153099	1.11196	8.46754	0.0342591	0.853157	1	0.117477	1.08484	8.46754	0.0199868	0.887574	1	1.2585	2.39246	8.46754	1.99797	0.15751	0.811352	1.14102	2.20537	8.46754	1.52254	0.217236	0.914298	0.687987	1.61103	8.46754	0.919496	0.337607	0.870394	376.106	264.766	434.609	228.493	187.624	104.636	390.047
hsa-miR-4454	-0.247589	-1.18722	6.94493	0.01303	0.90912	1	-1.64004	-3.11675	6.94493	0.430817	0.511588	0.922536	0.148064	1.10808	6.94493	0.00546321	0.941079	1	0.395652	1.31554	6.94493	0.0295193	0.863585	1	1.78811	3.45361	6.94493	0.447037	0.503745	0.956084	1.39245	2.62525	6.94493	0.332015	0.564475	1	1.09188	2.13151	6.94493	0.253587	0.614561	1	94.0265	52.9531	33.4315	91.3973	0	52.3182	163.275
hsa-miR-3613-3p	-3.93438	-15.2886	6.43887	0.967332	0.325346	0.990444	-4.00371	-16.0412	6.43887	1.04499	0.306663	0.884952	0.147335	1.10752	6.43887	0.0110964	0.916107	1	4.08172	16.9325	6.43887	0.843174	0.358491	0.851093	4.15105	17.766	6.43887	0.939703	0.332354	0.81561	0.06933	1.04923	6.43887	2.38e-09	0.999961	1	4.11638	17.3442	6.43887	1.60818	0.204748	0.820269	18.8053	52.9531	0	0	0	0	117.921
hsa-miR-191-3p	-0.286739	-1.21988	7.72147	0.0630378	0.801757	1	-0.217246	-1.16251	7.72147	0.0367322	0.848011	1	0.143848	1.10485	7.72147	0.0189439	0.890527	1	0.430587	1.34778	7.72147	0.15374	0.694987	1	0.361094	1.2844	7.72147	0.112596	0.737207	1	-0.0694938	-1.04935	7.72147	0.00379109	0.950904	1	0.395841	1.31571	7.72147	0.188468	0.664195	1	94.0265	317.719	66.8629	274.192	104.236	209.273	126.992
hsa-miR-320a	0.468265	1.38344	11.5866	1.11484	0.291033	0.990444	0.00775073	1.00539	11.5866	0.000300969	0.986159	1	0.134244	1.09752	11.5866	0.0950789	0.757817	0.988457	-0.334021	-1.26052	11.5866	0.588835	0.44287	0.908286	0.126493	1.09164	11.5866	0.0850539	0.770562	1	0.460514	1.37603	11.5866	1.06604	0.301841	0.914298	-0.103764	-1.07457	11.5866	0.0769343	0.781496	1	2971.24	2382.89	3175.99	4021.48	3815.02	1674.18	3628.34
hsa-miR-1180-3p	2.32355	5.00561	5.84541	1.04368	0.306967	0.990444	3.21989	9.31713	5.84541	1.98782	0.158569	0.884952	0.122784	1.08883	5.84541	-8.67e-11	1	1	-2.20076	-4.59722	5.84541	1.54573	0.213767	0.815537	-3.0971	-8.55698	5.84541	2.84254	0.0917992	0.811352	-0.896339	-1.86134	5.84541	0.25922	0.610657	1	-2.64893	-6.27203	5.84541	2.44251	0.118087	0.820269	0	0	0	45.6987	0	104.636	0
hsa-miR-148a-3p	-0.408274	-1.3271	10.5279	0.636433	0.425005	0.990444	-0.640543	-1.55892	10.5279	1.59737	0.206276	0.884952	0.109779	1.07906	10.5279	0.0521095	0.819432	1	0.518053	1.43202	10.5279	1.08463	0.297663	0.825453	0.750321	1.68217	10.5279	2.29905	0.129453	0.811352	0.232268	1.17468	10.5279	0.199041	0.655496	1	0.634187	1.55206	10.5279	2.33613	0.126403	0.820269	752.212	3018.33	936.081	1416.66	604.567	1621.86	1106.64
hsa-miR-378f	-0.573512	-1.48814	6.33612	0.0281693	0.866711	1	-1.09432	-2.13513	6.33612	0.100189	0.751603	0.988696	0.101259	1.07271	6.33612	0.00158635	0.968229	1	0.674772	1.59634	6.33612	0.0430283	0.835672	1	1.19558	2.29037	6.33612	0.126946	0.72162	1	0.520809	1.43476	6.33612	0.0214845	0.883467	1	0.935176	1.91212	6.33612	0.118649	0.730505	1	56.4159	0	33.4315	0	20.8471	0	63.496
hsa-miR-98-5p	0.1958	1.14536	9.77874	0.120935	0.728023	1	0.105876	1.07615	9.77874	0.0359221	0.849676	1	0.0944396	1.06765	9.77874	0.0304349	0.861507	1	-0.101361	-1.07278	9.77874	0.0349282	0.851746	1	-0.0114368	-1.00796	9.77874	0.000477658	0.982563	1	0.0899239	1.06431	9.77874	0.0256014	0.872878	1	-0.0563988	-1.03987	9.77874	0.0149168	0.902793	1	526.548	1164.97	768.924	1051.07	833.885	784.773	625.889
hsa-miR-25-3p	0.164787	1.121	10.4065	0.0916145	0.762135	1	-0.544427	-1.45844	10.4065	0.987122	0.320447	0.884952	0.0902792	1.06458	10.4065	0.0285172	0.865899	1	-0.0745081	-1.053	10.4065	0.0201179	0.887208	1	0.634706	1.55262	10.4065	1.39005	0.238397	0.811352	0.709214	1.63491	10.4065	1.65803	0.197869	0.914298	0.280099	1.21428	10.4065	0.384185	0.535372	0.998151	1410.4	1059.06	1002.94	2193.54	729.65	1151	870.802
hsa-miR-4677-3p	2.34049	5.06476	5.9994	0.905531	0.341303	0.990444	4.23273	18.8009	5.9994	2.67193	0.102132	0.884952	0.0768563	1.05472	5.9994	1.53e-09	0.999969	1	-2.26364	-4.802	5.9994	1.32892	0.248997	0.815537	-4.15588	-17.8256	5.9994	3.63277	0.0566525	0.811352	-1.89224	-3.71211	5.9994	0.745055	0.388046	0.926826	-3.20976	-9.25194	5.9994	2.56252	0.109424	0.820269	0	0	0	45.6987	20.8471	156.955	0
hsa-miR-1229-3p	-0.593033	-1.50841	7.72097	0.173898	0.676671	1	-0.868748	-1.82608	7.72097	0.388774	0.532945	0.935488	0.0628758	1.04455	7.72097	0.00222781	0.962354	1	0.655909	1.57561	7.72097	0.246657	0.619439	0.989576	0.931624	1.90742	7.72097	0.489758	0.484035	0.940309	0.275715	1.21059	7.72097	0.0377133	0.84602	1	0.793766	1.73359	7.72097	0.520991	0.470419	0.960858	112.832	264.766	267.452	0	104.236	104.636	226.771
hsa-miR-3614-5p	2.24393	4.73684	6.27543	0.629039	0.427708	0.990444	5.14611	35.4106	6.27543	2.15586	0.142027	0.884952	0.0622149	1.04407	6.27543	-2.57e-10	1	1	-2.18171	-4.53691	6.27543	0.88125	0.34786	0.850324	-5.0839	-33.916	6.27543	2.6615	0.102804	0.811352	-2.90218	-7.47558	6.27543	0.823619	0.364124	0.914298	-3.6328	-12.4046	6.27543	1.80587	0.179005	0.820269	0	0	0	45.6987	41.6943	313.909	0
hsa-miR-93-5p	-0.55062	-1.46471	8.74204	0.35781	0.549725	1	0.715151	1.64165	8.74204	0.621503	0.430489	0.897645	0.0620637	1.04396	8.74204	0.00519792	0.942525	1	0.612684	1.5291	8.74204	0.462424	0.496493	0.954141	-0.653087	-1.57253	8.74204	0.563705	0.452771	0.922312	-1.26577	-2.40456	8.74204	1.8265	0.176541	0.914298	-0.0202016	-1.0141	8.74204	0.000669112	0.979363	1	526.548	158.859	334.315	137.096	354.401	732.455	426.33
hsa-miR-5683	4.67275	25.5058	5.99041	2.55013	0.110285	0.990444	2.52398	5.75166	5.99041	0.958828	0.327482	0.884952	0.0605032	1.04283	5.99041	-1.91e-09	1	1	-4.61225	-24.4583	5.99041	3.29597	0.0694502	0.815537	-2.46348	-5.51544	5.99041	1.4199	0.23342	0.811352	2.14878	4.43451	5.99041	0.701942	0.402132	0.934007	-3.53786	-11.6146	5.99041	2.48439	0.114981	0.820269	0	0	133.726	0	20.8471	0	0
hsa-miR-423-5p	-0.0493713	-1.03481	15.6376	0.0267415	0.870102	1	-0.0963915	-1.0691	15.6376	0.102232	0.749168	0.988696	0.0404707	1.02845	15.6376	0.0181507	0.89283	1	0.089842	1.06425	15.6376	0.0895678	0.764727	1	0.136862	1.09951	15.6376	0.20812	0.648245	1	0.0470202	1.03313	15.6376	0.0244563	0.87573	1	0.113352	1.08174	15.6376	0.192114	0.661163	1	41390.5	63173.1	52988.9	46704	49074.1	47609.5	50896.6
hsa-miR-98-3p	-3.99335	-15.9264	6.67325	1.40424	0.236015	0.990444	-0.145788	-1.10633	6.67325	0.00258942	0.959416	1	0.0384247	1.02699	6.67325	0.000652327	0.979624	1	4.03177	16.3563	6.67325	1.45221	0.228174	0.815537	0.184213	1.1362	6.67325	0.00589675	0.93879	1	-3.84756	-14.3956	6.67325	1.32613	0.249494	0.914298	2.10799	4.31091	6.67325	0.96143	0.326827	0.870394	94.0265	0	0	0	83.3885	0	99.7794
hsa-miR-200b-3p	4.17702	18.0888	5.84238	3.4813	0.0620659	0.990444	-0.0231807	-1.0162	5.84238	-2.94e-11	1	1	0.0185878	1.01297	5.84238	1.6e-10	0.99999	1	-4.15844	-17.8572	5.84238	5.10685	0.0238316	0.815537	0.0417685	1.02937	5.84238	-2.62e-10	1	1	4.2002	18.3818	5.84238	3.39613	0.0653496	0.914298	-2.05833	-4.16505	5.84238	2.22e-09	0.999962	1	0	0	33.4315	91.3973	0	0	0
hsa-miR-1226-3p	3.52858	11.5401	6.50257	0.55909	0.454627	0.990444	6.38806	83.7524	6.50257	1.1886	0.275613	0.884952	0.0115362	1.00803	6.50257	3.88e-10	0.999984	1	-3.51704	-11.4482	6.50257	0.697557	0.403606	0.884452	-6.37652	-83.0853	6.50257	1.37107	0.241628	0.811352	-2.85948	-7.25753	6.50257	0.176874	0.674074	1	-4.94678	-30.8411	6.50257	1.14395	0.28482	0.870394	0	0	66.8629	0	83.3885	366.227	0
hsa-miR-99a-5p	2.797	6.94996	5.75335	1.39223	0.238029	0.990444	2.51314	5.70863	5.75335	1.27223	0.259348	0.884952	0.0093526	1.0065	5.75335	1.28e-11	0.999997	1	-2.78765	-6.90505	5.75335	2.10015	0.147284	0.815537	-2.50379	-5.67174	5.75335	1.96819	0.16064	0.811352	0.283861	1.21745	5.75335	0.00983309	0.92101	1	-2.64572	-6.25809	5.75335	2.51919	0.112469	0.820269	0	0	0	45.6987	20.8471	0	0
hsa-miR-16-5p	-0.363019	-1.28611	12.5592	1.10912	0.292273	0.990444	-0.232395	-1.17478	12.5592	0.466189	0.494745	0.912185	0.00544871	1.00378	12.5592	0.000259713	0.987142	1	0.368468	1.29098	12.5592	1.17562	0.27825	0.815537	0.237844	1.17923	12.5592	0.496096	0.48122	0.940309	-0.130624	-1.09477	12.5592	0.143031	0.705287	1	0.303156	1.23384	12.5592	1.10427	0.29333	0.870394	7484.51	5560.08	4346.09	5940.83	5878.89	5284.14	5968.63
hsa-miR-6738-3p	-3.75493	-13.5004	6.17365	0.963187	0.326385	0.990444	-0.4912	-1.40561	6.17365	0.0172191	0.8956	1	0.00529228	1.00368	6.17365	0.0840993	0.771817	1	3.76022	13.55	6.17365	1.2176	0.269832	0.815537	0.496493	1.41078	6.17365	0.144839	0.703517	1	-3.26373	-9.60461	6.17365	0.817431	0.365932	0.914298	2.12836	4.37219	6.17365	0.816129	0.366314	0.888851	0	158.859	0	0	0	104.636	27.2126
hsa-miR-7704	1.49196	2.8127	7.2504	0.721453	0.395668	0.990444	0.617026	1.53371	7.2504	0.0998514	0.752008	0.988696	0.00163199	1.00113	7.2504	1.08e-05	0.997374	1	-1.49033	-2.80952	7.2504	0.812063	0.367511	0.858654	-0.615394	-1.53198	7.2504	0.123509	0.72526	1	0.874932	1.83392	7.2504	0.2619	0.608818	1	-1.05286	-2.07464	7.2504	0.491317	0.483341	0.960858	112.832	0	167.157	274.192	20.8471	261.591	63.496
hsa-miR-194-5p	4.49182	22.4995	5.91463	3.48198	0.0620403	0.990444	2.58451	5.99811	5.91463	1.20297	0.27273	0.884952	0.00114405	1.00079	5.91463	-3.97e-10	1	1	-4.49068	-22.4817	5.91463	4.90602	0.0267633	0.815537	-2.58337	-5.99336	5.91463	1.86408	0.172155	0.811352	1.90731	3.7511	5.91463	0.934071	0.333807	0.914298	-3.53702	-11.6078	5.91463	3.58707	0.0582307	0.820269	0	0	100.294	0	20.8471	0	0
hsa-miR-548e-3p	3.11938	8.69011	5.90727	1.62707	0.202109	0.990444	3.92232	15.1613	5.90727	2.75464	0.0969728	0.884952	-0.00154441	-1.00107	5.90727	-4.29e-10	1	1	-3.12092	-8.69942	5.90727	2.42262	0.119595	0.815537	-3.92387	-15.1775	5.90727	4.04361	0.0443388	0.741864	-0.802947	-1.74466	5.90727	0.150971	0.697609	1	-3.52239	-11.4907	5.90727	3.65956	0.0557483	0.820269	0	0	33.4315	0	62.5414	0	0
hsa-miR-3173-5p	3.02223	8.12425	5.90902	1.57172	0.209957	0.990444	3.80837	14.0098	5.90902	2.8681	0.0903513	0.884952	-0.00163288	-1.00113	5.90902	-1.61e-10	1	1	-3.02387	-8.13345	5.90902	2.34364	0.125795	0.815537	-3.81	-14.0257	5.90902	4.30558	0.0379875	0.741864	-0.786131	-1.72444	5.90902	0.159766	0.689372	1	-3.41693	-10.6807	5.90902	3.81515	0.0507912	0.820269	0	0	0	45.6987	62.5414	0	0
hsa-miR-199b-5p	3.41987	10.7024	6.19612	0.299783	0.584019	1	4.94937	30.8964	6.19612	0.598133	0.439291	0.897645	-0.00265534	-1.00184	6.19612	5.62e-10	0.999981	1	-3.42252	-10.7222	6.19612	0.369551	0.543249	0.970458	-4.95202	-30.9533	6.19612	0.689063	0.406483	0.879413	-1.5295	-2.88686	6.19612	0.07687	0.781585	1	-4.18727	-18.2178	6.19612	0.587554	0.443367	0.931917	0	0	0	91.3973	83.3885	104.636	0
hsa-miR-1301-3p	6.02649	65.1861	6.33696	2.61173	0.106076	0.990444	-0.00350123	-1.00243	6.33696	-2.85e-12	1	1	-0.00352051	-1.00244	6.33696	1.79e-10	0.999989	1	-6.03001	-65.3454	6.33696	3.16046	0.075442	0.815537	-1.93e-05	-1.00001	6.33696	1.44e-10	0.99999	1	6.02999	65.3445	6.33696	2.57411	0.108625	0.914298	-3.01502	-8.0837	6.33696	2.08e-07	0.999636	1	0	0	167.157	228.493	0	0	0
hsa-miR-223-5p	4.75005	26.9096	6.13194	1.20404	0.272516	0.990444	3.69269	12.9304	6.13194	1.08709	0.297117	0.884952	-0.00584619	-1.00406	6.13194	3.86e-09	0.99995	1	-4.7559	-27.0189	6.13194	1.52701	0.216562	0.815537	-3.69854	-12.9829	6.13194	1.40539	0.235823	0.811352	1.05736	2.08111	6.13194	0.00311193	0.955513	1	-4.22722	-18.7292	6.13194	1.86413	0.172149	0.820269	0	0	0	182.795	62.5414	0	0
hsa-miR-4433b-5p	0.893189	1.85728	7.83146	0.514103	0.473368	0.990444	0.159173	1.11665	7.83146	0.0160303	0.899249	1	-0.00961658	-1.00669	7.83146	3.23e-05	0.995463	1	-0.902806	-1.8697	7.83146	0.523079	0.469531	0.93025	-0.16879	-1.12412	7.83146	0.0170717	0.896045	1	0.734016	1.66326	7.83146	0.342983	0.558113	1	-0.535798	-1.44974	7.83146	0.23196	0.630074	1	300.885	0	334.315	182.795	208.471	104.636	108.85
hsa-miR-6511b-3p	-0.203888	-1.1518	7.18988	0.00889859	0.924845	1	-3.17501	-9.03179	7.18988	1.97394	0.16003	0.884952	-0.014793	-1.01031	7.18988	5.9e-05	0.993871	1	0.189095	1.14005	7.18988	0.0077571	0.929818	1	3.16022	8.93965	7.18988	1.98178	0.159203	0.811352	2.97112	7.84147	7.18988	1.84223	0.17469	0.914298	1.67466	3.19243	7.18988	0.837558	0.360096	0.888851	56.4159	264.766	234.02	0	20.8471	0	54.4252
hsa-let-7f-5p	0.0380667	1.02674	15.7274	0.0126801	0.910343	1	-0.0805724	-1.05744	15.7274	0.0571632	0.811037	1	-0.024055	-1.01681	15.7274	0.00512504	0.942929	1	-0.0621217	-1.044	15.7274	0.0338561	0.854013	1	0.0565174	1.03995	15.7274	0.0282076	0.866622	1	0.118639	1.08571	15.7274	0.121305	0.727623	1	-0.00280211	-1.00194	15.7274	9.3e-05	0.992304	1	61493.3	48399.1	46269.1	63841	67377.9	37983	60411.9
hsa-miR-140-3p	-0.404331	-1.32347	10.736	0.730456	0.392735	0.990444	-0.280266	-1.21442	10.736	0.361899	0.547453	0.945819	-0.0264183	-1.01848	10.736	0.00339434	0.953541	1	0.377912	1.29946	10.736	0.659142	0.416863	0.884452	0.253848	1.19238	10.736	0.30366	0.581597	1	-0.124065	-1.0898	10.736	0.0675188	0.794984	1	0.31588	1.24477	10.736	0.644974	0.421915	0.904104	1786.5	1906.31	1270.4	1553.75	1542.69	1464.91	1333.42
hsa-miR-26a-5p	-0.0405175	-1.02848	14.0695	0.0177428	0.894033	1	-0.145304	-1.10596	14.0695	0.229905	0.631595	0.978605	-0.0293543	-1.02056	14.0695	0.0095069	0.922327	1	0.0111632	1.00777	14.0695	0.00137041	0.97047	1	0.115949	1.08369	14.0695	0.148186	0.700275	1	0.104786	1.07534	14.0695	0.119088	0.730025	1	0.0635562	1.04504	14.0695	0.0598925	0.806666	1	22321.9	13556	16414.8	17776.8	17344.8	14753.7	18631.5
hsa-miR-21-5p	-0.0386895	-1.02718	16.8893	0.015431	0.90114	1	-0.238133	-1.17946	16.8893	0.590936	0.442057	0.897645	-0.0490568	-1.03459	16.8893	0.0250161	0.874327	1	-0.0103673	-1.00721	16.8893	0.00112644	0.973226	1	0.189076	1.14003	16.8893	0.373583	0.541058	0.981909	0.199443	1.14825	16.8893	0.413643	0.520126	0.994818	0.0893542	1.06389	16.8893	0.112297	0.737544	1	193713	75087.5	137336	101588	145138	74291.8	149397
hsa-miR-941	0.016748	1.01168	12.3281	0.00199976	0.964332	1	0.196626	1.14602	12.3281	0.279097	0.597294	0.95683	-0.0537019	-1.03792	12.3281	0.0210673	0.884596	1	-0.0704499	-1.05004	12.3281	0.0362757	0.848947	1	-0.250328	-1.18948	12.3281	0.465586	0.495025	0.949757	-0.179878	-1.13279	12.3281	0.231126	0.63069	1	-0.160389	-1.11759	12.3281	0.252641	0.615221	1	2595.13	8260.69	4078.64	5483.84	3815.02	7743.09	3428.78
hsa-miR-589-5p	-0.284065	-1.21762	9.05714	0.105058	0.745842	1	0.48627	1.40082	9.05714	0.333542	0.563581	0.945819	-0.0606455	-1.04293	9.05714	0.00552006	0.940774	1	0.223419	1.1675	9.05714	0.0599986	0.806498	1	-0.546915	-1.46096	9.05714	0.398828	0.527695	0.980667	-0.770334	-1.70566	9.05714	0.787534	0.374847	0.91867	-0.161748	-1.11864	9.05714	0.0460701	0.830048	1	357.301	582.484	334.315	411.288	562.873	680.136	90.7086
hsa-miR-769-5p	0.419251	1.33723	7.65696	0.0692716	0.7924	1	0.00123404	1.00086	7.65696	2.17e-06	0.998824	1	-0.061575	-1.0436	7.65696	0.000628266	0.980003	1	-0.480826	-1.39554	7.65696	0.0672677	0.795357	1	-0.0628091	-1.0445	7.65696	0.000507517	0.982027	1	0.418017	1.33609	7.65696	0.0696229	0.791887	1	-0.271818	-1.20733	7.65696	0.0223807	0.881079	1	244.469	52.9531	300.883	91.3973	333.554	0	9.07086
hsa-miR-107	-0.526984	-1.44091	8.48856	0.29565	0.586623	1	-0.859477	-1.81438	8.48856	0.769176	0.380472	0.897645	-0.0664237	-1.04712	8.48856	0.00509718	0.943084	1	0.46056	1.37608	8.48856	0.250494	0.616728	0.989576	0.793053	1.73274	8.48856	0.73786	0.390347	0.873168	0.332492	1.25919	8.48856	0.11589	0.733535	1	0.626807	1.54414	8.48856	0.662871	0.415548	0.904104	188.053	635.437	300.883	228.493	250.166	156.955	435.401
hsa-miR-142-3p	-0.723667	-1.65137	9.72345	1.36835	0.242096	0.990444	-0.807577	-1.75027	9.72345	1.66466	0.196975	0.884952	-0.0772893	-1.05503	9.72345	0.0167261	0.897097	1	0.646378	1.56523	9.72345	1.10384	0.293424	0.820593	0.730288	1.65897	9.72345	1.3876	0.238811	0.811352	0.0839101	1.05989	9.72345	0.0164647	0.8979	1	0.688333	1.61142	9.72345	1.76711	0.18374	0.820269	1654.87	317.719	936.081	228.493	729.65	313.909	1052.22
hsa-miR-19b-3p	-0.387831	-1.30842	8.54847	0.11516	0.734344	1	-0.748848	-1.68045	8.54847	0.509473	0.475367	0.907936	-0.0834266	-1.05953	8.54847	0.00524832	0.942248	1	0.304404	1.23491	8.54847	0.0801647	0.777074	1	0.665422	1.58603	8.54847	0.370316	0.542832	0.981909	0.361017	1.28433	8.54847	0.101081	0.750536	1	0.484913	1.3995	8.54847	0.282543	0.595039	1	752.212	52.9531	200.589	274.192	396.095	52.3182	272.126
hsa-miR-222-3p	-0.116836	-1.08435	13.9408	0.112378	0.737453	1	-0.22298	-1.16714	13.9408	0.404803	0.524619	0.931147	-0.0896235	-1.06409	13.9408	0.0668987	0.795907	1	0.0272124	1.01904	13.9408	0.00614938	0.937496	1	0.133356	1.09684	13.9408	0.14507	0.703292	1	0.106144	1.07635	13.9408	0.0908325	0.763121	1	0.0802843	1.05723	13.9408	0.0716387	0.788966	1	15871.7	17898.2	13640	17502.6	18616.5	10097.4	13978.2
hsa-miR-340-5p	-0.273787	-1.20898	10.5843	0.217508	0.640946	1	-0.10026	-1.07197	10.5843	0.0269238	0.869664	1	-0.10202	-1.07327	10.5843	0.0313045	0.859563	1	0.171767	1.12644	10.5843	0.0871257	0.767864	1	-0.00175938	-1.00122	10.5843	1.15e-05	0.99729	1	-0.173526	-1.12781	10.5843	0.0805143	0.776602	1	0.0850038	1.06069	10.5843	0.0289031	0.865003	1	2407.08	847.25	1972.46	731.179	958.968	1778.82	1805.1
hsa-miR-1260b	0.220458	1.1651	8.9465	0.077839	0.780248	1	-0.0987458	-1.07084	8.9465	0.016345	0.89827	1	-0.102808	-1.07386	8.9465	0.0189811	0.890421	1	-0.323266	-1.25116	8.9465	0.175781	0.675024	1	-0.00406184	-1.00282	8.9465	2.49e-05	0.99602	1	0.319204	1.24764	8.9465	0.163341	0.686099	1	-0.163664	-1.12013	8.9465	0.0622269	0.80301	1	451.327	423.625	234.02	913.973	375.248	470.864	435.401
hsa-miR-744-5p	-0.0939041	-1.06725	11.8191	0.0538306	0.816527	1	0.00376109	1.00261	11.8191	8.75e-05	0.992535	1	-0.105507	-1.07587	11.8191	0.0709951	0.789893	1	-0.0116029	-1.00807	11.8191	0.000848123	0.976767	1	-0.109268	-1.07868	11.8191	0.0760163	0.78277	1	-0.0976652	-1.07004	11.8191	0.0580837	0.809551	1	-0.0604355	-1.04278	11.8191	0.031175	0.859851	1	3460.18	3918.53	4513.25	2422.03	3418.93	3976.18	3555.78
hsa-miR-625-5p	-0.136829	-1.09949	5.91338	0.0169561	0.896396	1	-2.64456	-6.25305	5.91338	1.33286	0.248296	0.884952	-0.108569	-1.07816	5.91338	0.0213335	0.883874	1	0.0282598	1.01978	5.91338	4.1e-07	0.999489	1	2.53599	5.79976	5.91338	1.28481	0.257006	0.811352	2.50773	5.68725	5.91338	1.14174	0.285285	0.914298	1.28213	2.43197	5.91338	0.818294	0.365679	0.888851	18.8053	0	0	45.6987	0	0	0
hsa-miR-1306-5p	-0.658396	-1.57833	8.43456	0.27685	0.598773	1	-0.419854	-1.33779	8.43456	0.116407	0.732965	0.988696	-0.117237	-1.08466	8.43456	0.00968138	0.921619	1	0.541159	1.45514	8.43456	0.17465	0.676012	1	0.302617	1.23338	8.43456	0.0610657	0.804819	1	-0.238543	-1.1798	8.43456	0.0354684	0.850618	1	0.421888	1.33968	8.43456	0.153809	0.694922	1	225.664	317.719	167.157	182.795	291.86	156.955	689.385
hsa-let-7e-5p	0.349905	1.27448	10.4967	0.463958	0.49578	1	-0.137864	-1.10028	10.4967	0.0720359	0.788395	1	-0.124055	-1.08979	10.4967	0.0613599	0.804359	1	-0.47396	-1.38892	10.4967	0.892903	0.344692	0.84998	0.013809	1.00962	10.4967	0.000749254	0.978163	1	0.48777	1.40228	10.4967	0.890238	0.345413	0.914298	-0.230076	-1.1729	10.4967	0.280526	0.596357	1	2049.78	688.39	1671.57	1599.45	1542.69	889.409	1487.62
hsa-miR-1307-3p	0.201915	1.15022	10.1734	0.146589	0.701816	1	0.687955	1.611	10.1734	1.82177	0.177102	0.884952	-0.135459	-1.09844	10.1734	0.0707441	0.790256	1	-0.337374	-1.26345	10.1734	0.433692	0.510183	0.954141	-0.823413	-1.76959	10.1734	2.71151	0.0996266	0.811352	-0.48604	-1.40059	10.1734	0.890961	0.345217	0.914298	-0.580393	-1.49526	10.1734	1.72865	0.188584	0.820269	1071.9	794.297	869.218	1370.96	1646.92	1412.59	761.952
hsa-miR-30a-5p	-0.406982	-1.32591	10.5716	0.498374	0.480215	0.990444	-0.906984	-1.87512	10.5716	2.30496	0.128962	0.884952	-0.139916	-1.10184	10.5716	0.063494	0.801056	1	0.267066	1.20336	10.5716	0.219877	0.639134	0.990207	0.767068	1.70181	10.5716	1.68867	0.193776	0.811352	0.500002	1.41422	10.5716	0.705966	0.400786	0.934007	0.517067	1.43104	10.5716	1.1111	0.291843	0.870394	2030.97	1535.64	1136.67	1690.85	479.484	1674.18	1859.53
hsa-let-7a-5p	-0.0528742	-1.03733	13.3942	0.0268027	0.869955	1	-0.284694	-1.21815	13.3942	0.779182	0.377391	0.897645	-0.1439	-1.10489	13.3942	0.203396	0.651994	0.927405	-0.0910262	-1.06513	13.3942	0.0807897	0.77623	1	0.140793	1.10251	13.3942	0.193028	0.660409	1	0.231819	1.17431	13.3942	0.507791	0.476097	0.979603	0.0248835	1.0174	13.3942	0.00814228	0.928101	1	14085.2	9107.93	11199.5	10419.3	13654.9	5964.27	12445.2
hsa-miR-27a-3p	-1.38916	-2.61926	10.1814	6.71309	0.00957079	0.990444	-1.22421	-2.33627	10.1814	5.5302	0.018691	0.884952	-0.155338	-1.11368	10.1814	0.104098	0.746966	0.98003	1.23382	2.35189	10.1814	5.48302	0.0192021	0.815537	1.06887	2.09779	10.1814	4.34327	0.0371554	0.741864	-0.164948	-1.12113	10.1814	0.0854993	0.769979	1	1.15135	2.22121	10.1814	7.26437	0.00703359	0.464217	2162.61	953.156	702.061	456.987	896.427	418.545	1687.18
hsa-miR-197-3p	-0.177511	-1.13093	14.9572	0.291727	0.589116	1	0.530518	1.44445	14.9572	2.65029	0.103531	0.884952	-0.15995	-1.11725	14.9572	0.243006	0.622043	0.912964	0.0175608	1.01225	14.9572	0.00285614	0.957379	1	-0.690468	-1.61381	14.9572	4.49292	0.0340354	0.741864	-0.708028	-1.63357	14.9572	4.65914	0.0308887	0.914298	-0.336453	-1.26265	14.9572	1.38443	0.239348	0.847285	14875	48663.9	18454.2	29567	24849.8	61630.8	13189
hsa-miR-99b-5p	-0.204185	-1.15204	11.1891	0.23879	0.625082	1	-0.0900843	-1.06443	11.1891	0.0476139	0.827269	1	-0.161365	-1.11835	11.1891	0.15837	0.690662	0.934454	0.0428193	1.03012	11.1891	0.0108269	0.917128	1	-0.071281	-1.05065	11.1891	0.0306917	0.86093	1	-0.1141	-1.0823	11.1891	0.0740385	0.785545	1	-0.0142309	-1.00991	11.1891	0.0016489	0.967609	1	2256.64	2700.61	1838.73	2513.43	2209.8	2406.64	1750.68
hsa-miR-339-3p	-1.73354	-3.32542	7.85668	1.97633	0.159778	0.990444	-1.12026	-2.17386	7.85668	0.912708	0.339397	0.896008	-0.195392	-1.14503	7.85668	0.0321416	0.857717	1	1.53815	2.90421	7.85668	1.59953	0.20597	0.815537	0.92487	1.89851	7.85668	0.63098	0.426996	0.8919	-0.613277	-1.52973	7.85668	0.220292	0.638817	1	1.23151	2.34812	7.85668	1.58552	0.207967	0.820269	225.664	317.719	66.8629	91.3973	62.5414	209.273	290.267
hsa-miR-146b-3p	-0.872765	-1.83117	9.89764	2.06686	0.150531	0.990444	-0.313916	-1.24308	9.89764	0.283456	0.594445	0.95683	-0.202136	-1.1504	9.89764	0.126316	0.722283	0.964994	0.67063	1.59177	9.89764	1.24949	0.263649	0.815537	0.11178	1.08056	9.89764	0.0373895	0.846674	1	-0.558849	-1.47309	9.89764	0.808751	0.36849	0.914298	0.391205	1.31149	9.89764	0.622449	0.430139	0.910812	1090.71	1164.97	869.218	319.891	667.108	1203.32	852.661
hsa-miR-30e-5p	-0.157487	-1.11534	13.0574	0.216306	0.641869	1	-0.232237	-1.17465	13.0574	0.475408	0.49051	0.912185	-0.223137	-1.16727	13.0574	0.441727	0.50629	0.831222	-0.0656507	-1.04656	13.0574	0.0381676	0.845107	1	0.00909921	1.00633	13.0574	0.000737605	0.978333	1	0.0747499	1.05318	13.0574	0.0483528	0.825955	1	-0.0282757	-1.01979	13.0574	0.00942501	0.922661	1	12486.7	6513.23	9227.08	7174.69	11591	4865.59	8327.05
hsa-miR-150-5p	-0.052446	-1.03702	12.5128	0.012014	0.91272	1	0.0125436	1.00873	12.5128	0.000715719	0.978657	1	-0.224404	-1.16829	12.5128	0.221724	0.63773	0.915003	-0.171958	-1.12659	12.5128	0.134143	0.714175	1	-0.236947	-1.1785	12.5128	0.243365	0.621786	1	-0.0649896	-1.04608	12.5128	0.0181661	0.892785	1	-0.204452	-1.15225	12.5128	0.246647	0.619446	1	5698.01	5771.89	3142.56	9505.32	6254.14	4970.23	2748.47
hsa-miR-1468-5p	1.22746	2.34154	6.42124	0.142661	0.70565	1	-3.56465	-11.8322	6.42124	1.11142	0.291773	0.884952	-0.234863	-1.17679	6.42124	0.00597361	0.938394	1	-1.46232	-2.75552	6.42124	0.205303	0.650474	0.998402	3.32978	10.0546	6.42124	1.02151	0.31216	0.811352	4.79211	27.7056	6.42124	1.64126	0.200152	0.914298	0.93373	1.91021	6.42124	0.342212	0.558555	1	56.4159	0	167.157	0	0	0	45.3543
hsa-miR-101-3p	0.203762	1.1517	10.1122	0.109241	0.74101	1	-0.776201	-1.71262	10.1122	1.55109	0.212975	0.884952	-0.241409	-1.18215	10.1122	0.163686	0.685785	0.934454	-0.445171	-1.36148	10.1122	0.550779	0.457999	0.93025	0.534793	1.44873	10.1122	0.754461	0.385067	0.873168	0.979964	1.97242	10.1122	2.39384	0.121814	0.914298	0.0448109	1.03155	10.1122	0.00751483	0.930919	1	2068.58	370.672	1136.67	1279.56	854.732	470.864	1179.21
hsa-miR-92a-3p	-0.100959	-1.07249	15.3918	0.110279	0.739827	1	0.0449016	1.03161	15.3918	0.0216769	0.88295	1	-0.260264	-1.1977	15.3918	0.736126	0.390905	0.737135	-0.159305	-1.11675	15.3918	0.275636	0.599576	0.989576	-0.305165	-1.23556	15.3918	1.0052	0.316057	0.811352	-0.14586	-1.10639	15.3918	0.229747	0.631712	1	-0.232235	-1.17465	15.3918	0.766409	0.38133	0.904104	45847.3	43421.5	47372.4	36833.1	61832.6	33326.7	39485.4
hsa-miR-22-3p	-0.207411	-1.15461	16.3596	0.56113	0.453805	0.990444	-0.343866	-1.26915	16.3596	1.53758	0.214979	0.884952	-0.264684	-1.20137	16.3596	0.916084	0.338505	0.721901	-0.0572734	-1.0405	16.3596	0.0429245	0.835867	1	0.0791818	1.05642	16.3596	0.0819896	0.774619	1	0.136455	1.0992	16.3596	0.242642	0.622304	1	0.0109542	1.00762	16.3596	0.00209739	0.963472	1	112211	81653.7	90331.8	76545.3	77947.4	73245.5	86064.3
hsa-miR-378a-3p	-0.126797	-1.09187	14.9039	0.206475	0.649544	1	-0.411088	-1.32969	14.9039	2.15745	0.14188	0.884952	-0.313996	-1.24315	14.9039	1.27401	0.259016	0.720126	-0.187198	-1.13855	14.9039	0.452112	0.501333	0.954141	0.0970924	1.06962	14.9039	0.121415	0.727505	1	0.284291	1.21781	14.9039	1.02971	0.310226	0.914298	-0.045053	-1.03172	14.9039	0.0349047	0.851796	1	38174.8	32089.6	34033.2	30115.4	32646.6	20927.3	31766.1
hsa-miR-192-5p	-0.0989655	-1.07101	8.41815	0.00591241	0.938709	1	-0.47379	-1.38875	8.41815	0.185295	0.666861	0.978605	-0.338977	-1.26486	8.41815	0.102892	0.748386	0.98003	-0.240011	-1.181	8.41815	0.0470327	0.82831	1	0.134813	1.09795	8.41815	0.0150381	0.9024	1	0.374825	1.29668	8.41815	0.102157	0.749256	1	-0.0525989	-1.03713	8.41815	0.00348415	0.952931	1	676.991	0	267.452	137.096	354.401	52.3182	390.047
hsa-miR-125a-5p	-0.0186349	-1.013	12.093	0.00191302	0.965113	1	0.12347	1.08935	12.093	0.0857978	0.769589	1	-0.341128	-1.26675	12.093	0.670022	0.413044	0.771971	-0.322493	-1.25049	12.093	0.588155	0.443134	0.908286	-0.464598	-1.37993	12.093	1.23464	0.266506	0.811352	-0.142105	-1.10351	12.093	0.115188	0.734313	1	-0.393546	-1.31362	12.093	1.14569	0.284453	0.870394	3159.29	6142.56	4947.86	3747.29	5211.78	4394.73	2684.97
hsa-miR-30d-5p	0.00751402	1.00522	13.8623	0.000636791	0.979868	1	0.06178	1.04375	13.8623	0.0430222	0.835683	1	-0.342243	-1.26773	13.8623	1.33374	0.24814	0.716988	-0.349757	-1.27435	13.8623	1.39129	0.238187	0.815537	-0.404023	-1.32319	13.8623	1.8547	0.173237	0.811352	-0.0542659	-1.03833	13.8623	0.0331999	0.855419	1	-0.37689	-1.29854	13.8623	2.10557	0.146763	0.820269	16304.2	14350.3	17083.5	13846.7	21180.7	11614.6	13180
hsa-miR-2116-3p	-0.651811	-1.57114	7.51874	0.208005	0.648336	1	1.1998	2.29709	7.51874	0.809687	0.368213	0.897645	-0.357738	-1.28142	7.51874	0.0739196	0.785713	1	0.294073	1.2261	7.51874	0.043501	0.834785	1	-1.55754	-2.94352	7.51874	1.31541	0.251417	0.811352	-1.85162	-3.60904	7.51874	1.64228	0.200013	0.914298	-0.631735	-1.54943	7.51874	0.283605	0.594348	1	94.0265	158.859	33.4315	137.096	375.248	104.636	45.3543
hsa-miR-7706	0.0764504	1.05442	9.10909	0.0105495	0.918192	1	0.393423	1.31351	9.10909	0.28781	0.591628	0.95683	-0.369	-1.29146	9.10909	0.24524	0.620447	0.912964	-0.44545	-1.36174	9.10909	0.368501	0.543822	0.970458	-0.762423	-1.69634	9.10909	1.09605	0.295134	0.811352	-0.316973	-1.24571	9.10909	0.179899	0.67146	1	-0.603937	-1.51986	9.10909	0.897527	0.343446	0.871824	225.664	1006.11	501.472	548.384	375.248	1151	380.976
hsa-miR-132-3p	-1.51751	-2.86297	9.13126	3.18731	0.0742123	0.990444	-0.162217	-1.11901	9.13126	0.0433858	0.835001	1	-0.410638	-1.32927	9.13126	0.324784	0.568747	0.883743	1.10687	2.15379	9.13126	1.75318	0.185477	0.815537	-0.248421	-1.18791	9.13126	0.109572	0.740632	1	-1.3553	-2.5585	9.13126	2.46351	0.116518	0.914298	0.429227	1.34651	9.13126	0.417713	0.518081	0.988246	1128.32	158.859	200.589	182.795	562.873	418.545	771.023
hsa-miR-186-5p	-0.577091	-1.49184	12.5488	3.0222	0.082132	0.990444	-0.391347	-1.31162	12.5488	1.42417	0.232718	0.884952	-0.425616	-1.34315	12.5488	1.73769	0.187432	0.71314	0.151475	1.1107	12.5488	0.212488	0.644824	0.994355	-0.0342691	-1.02404	12.5488	0.0110872	0.916141	1	-0.185744	-1.1374	12.5488	0.309494	0.577991	1	0.0586031	1.04146	12.5488	0.0435716	0.834653	1	10154.9	4924.64	5382.47	4295.68	6983.79	4290.09	6911.99
hsa-miR-195-5p	0.438351	1.35505	5.83315	0.0458485	0.830451	1	-2.42016	-5.35231	5.83315	1.13252	0.287237	0.884952	-0.426605	-1.34407	5.83315	0.0732196	0.786705	1	-0.864955	-1.82128	5.83315	0.235834	0.627231	0.989576	1.99356	3.98218	5.83315	0.80524	0.369531	0.864861	2.85851	7.25268	5.83315	1.44801	0.228848	0.914298	0.564301	1.47867	5.83315	0.309516	0.577978	1	18.8053	0	33.4315	0	0	0	0
hsa-miR-3605-3p	-0.809233	-1.75228	9.31899	1.31849	0.250862	0.990444	0.302195	1.23302	9.31899	0.207198	0.648973	0.978605	-0.448613	-1.36473	9.31899	0.469098	0.493403	0.818205	0.360621	1.28398	9.31899	0.282739	0.594911	0.989576	-0.750808	-1.68273	9.31899	1.41536	0.234168	0.811352	-1.11143	-2.16059	9.31899	2.64898	0.103617	0.914298	-0.195094	-1.1448	9.31899	0.120143	0.728879	1	545.354	688.39	501.472	228.493	1188.29	418.545	653.102
hsa-miR-342-3p	-0.349629	-1.27423	13.3453	0.977927	0.322711	0.990444	0.174356	1.12846	13.3453	0.249588	0.617366	0.970774	-0.466369	-1.38163	13.3453	1.80035	0.179671	0.71314	-0.116739	-1.08428	13.3453	0.111591	0.73834	1	-0.640724	-1.55911	13.3453	3.40497	0.0650003	0.811352	-0.523985	-1.43792	13.3453	2.24529	0.134022	0.914298	-0.378732	-1.3002	13.3453	1.54105	0.214462	0.822934	8142.7	15250.5	10096.3	7494.58	12779.3	12818	7102.48
hsa-miR-331-3p	-1.18896	-2.27989	6.62169	0.221063	0.638231	1	-1.37331	-2.59065	6.62169	0.249021	0.617766	0.970774	-0.467035	-1.38227	6.62169	0.03273	0.856435	1	0.721927	1.64938	6.62169	0.080403	0.776752	1	0.906278	1.8742	6.62169	0.13003	0.718401	1	0.184351	1.13631	6.62169	0.00251683	0.959988	1	0.814103	1.7582	6.62169	0.159448	0.689665	1	37.6106	158.859	0	91.3973	41.6943	0	54.4252
hsa-miR-425-5p	0.327175	1.25455	10.441	0.452466	0.501166	1	0.539687	1.45366	10.441	1.2594	0.261764	0.884952	-0.470174	-1.38528	10.441	0.96201	0.326681	0.721901	-0.797348	-1.7379	10.441	2.7918	0.094748	0.815537	-1.00986	-2.01372	10.441	4.58728	0.03221	0.741864	-0.212513	-1.1587	10.441	0.198877	0.655629	1	-0.903604	-1.87073	10.441	4.66752	0.0307382	0.820269	1353.98	1059.06	1738.44	1279.56	2043.02	1464.91	1179.21
hsa-miR-221-5p	-0.101836	-1.07314	9.15391	0.0237709	0.877469	1	0.427827	1.34521	9.15391	0.448425	0.503084	0.912185	-0.471082	-1.38615	9.15391	0.554667	0.456417	0.811276	-0.369246	-1.29168	9.15391	0.324516	0.568906	0.989576	-0.898909	-1.86466	9.15391	2.05455	0.151752	0.811352	-0.529664	-1.44359	9.15391	0.661567	0.416007	0.939658	-0.634078	-1.55195	9.15391	1.30677	0.252981	0.866303	470.133	635.437	434.609	594.083	542.025	994.046	408.189
hsa-miR-21-3p	-0.0309418	-1.02168	11.0398	0.00389241	0.950253	1	-0.524663	-1.4386	11.0398	1.09749	0.294818	0.884952	-0.496728	-1.41101	11.0398	1.04999	0.305509	0.721901	-0.465787	-1.38107	11.0398	0.891581	0.345049	0.84998	0.0279349	1.01955	11.0398	0.00312331	0.955432	1	0.493722	1.40807	11.0398	0.963247	0.32637	0.914298	-0.218926	-1.16387	11.0398	0.260447	0.609814	1	3027.65	1800.41	2306.77	2239.23	1709.46	1569.55	2694.05
hsa-miR-501-3p	-2.11471	-4.33102	8.42829	3.42349	0.0642748	0.990444	-0.407745	-1.32661	8.42829	0.159129	0.68996	0.978605	-0.506342	-1.42044	8.42829	0.263893	0.607458	0.907064	1.60836	3.04906	8.42829	1.93023	0.164733	0.815537	-0.098597	-1.07073	8.42829	0.00969129	0.921579	1	-1.70696	-3.26473	8.42829	2.27087	0.131826	0.914298	0.754884	1.6875	8.42829	0.660589	0.416352	0.904104	263.274	741.344	133.726	45.6987	354.401	261.591	108.85
hsa-let-7c-5p	-0.927814	-1.90239	8.33658	0.662291	0.415752	0.990444	-0.841579	-1.79201	8.33658	0.591015	0.442027	0.897645	-0.510442	-1.42449	8.33658	0.237474	0.626036	0.912964	0.417373	1.33549	8.33658	0.131018	0.717379	1	0.331137	1.258	8.33658	0.100635	0.751068	1	-0.0862354	-1.0616	8.33658	0.00503303	0.943442	1	0.374255	1.29617	8.33658	0.166864	0.682914	1	357.301	317.719	100.294	228.493	354.401	52.3182	444.472
hsa-miR-24-3p	-1.80388	-3.49158	8.93322	4.78374	0.0287297	0.990444	-0.863691	-1.81969	8.93322	1.27189	0.259412	0.884952	-0.511567	-1.4256	8.93322	0.491005	0.483479	0.818205	1.29231	2.4492	8.93322	2.4983	0.113969	0.815537	0.352124	1.27644	8.93322	0.215186	0.642733	1	-0.940187	-1.91878	8.93322	1.21849	0.269658	0.914298	0.822217	1.76812	8.93322	1.57439	0.209571	0.820269	564.159	847.25	167.157	228.493	271.013	523.182	598.677
hsa-let-7i-5p	-0.348864	-1.27356	13.039	1.40239	0.236324	0.990444	-0.465971	-1.38125	13.039	2.4954	0.114179	0.884952	-0.540757	-1.45474	13.039	3.44851	0.0633086	0.71314	-0.191893	-1.14226	13.039	0.430453	0.511767	0.954141	-0.0747859	-1.0532	13.039	0.0653633	0.798211	1	0.117107	1.08456	13.039	0.155977	0.692888	1	-0.133339	-1.09683	13.039	0.277299	0.598477	1	10869.5	9902.23	9461.1	6991.9	8547.32	6592.09	8698.95
hsa-miR-378i	0.693084	1.61674	6.67637	0.0825522	0.773868	1	1.33188	2.51731	6.67637	0.313	0.575845	0.950144	-0.542891	-1.45689	6.67637	0.0546477	0.815165	1	-1.23597	-2.3554	6.67637	0.228378	0.632729	0.989576	-1.87477	-3.66744	6.67637	0.623543	0.429734	0.8919	-0.638799	-1.55703	6.67637	0.0604838	0.805733	1	-1.55537	-2.9391	6.67637	0.48231	0.487378	0.963082	37.6106	52.9531	133.726	0	83.3885	156.955	9.07086
hsa-miR-574-3p	0.425187	1.34275	8.18141	0.191282	0.661851	1	0.0245201	1.01714	8.18141	0.000594634	0.980545	1	-0.548186	-1.46225	8.18141	0.336585	0.561807	0.88284	-0.973373	-1.96343	8.18141	1.03852	0.308165	0.840451	-0.572706	-1.48731	8.18141	0.35479	0.551414	0.981909	0.400667	1.32012	8.18141	0.170125	0.680001	1	-0.77304	-1.70887	8.18141	0.850516	0.356407	0.888851	319.69	158.859	267.452	411.288	208.471	313.909	190.488
hsa-miR-3690	-4.2804	-19.4325	6.17623	1.41748	0.233819	0.990444	-4.24456	-18.9557	6.17623	1.57154	0.209984	0.884952	-0.554897	-1.46906	6.17623	0.0377022	0.846042	1	3.7255	13.2278	6.17623	0.970745	0.324495	0.84998	3.68966	12.9033	6.17623	1.00466	0.316184	0.811352	-0.0358406	-1.02515	6.17623	6.42e-09	0.999936	1	3.70758	13.0645	6.17623	1.69397	0.193078	0.820269	94.0265	0	0	0	0	0	0
hsa-let-7d-3p	-0.785527	-1.72372	11.528	3.20861	0.0732518	0.990444	-0.574334	-1.48899	11.528	1.73989	0.187153	0.884952	-0.561776	-1.47609	11.528	1.74008	0.187129	0.71314	0.223751	1.16777	11.528	0.266354	0.605788	0.989576	0.0125576	1.00874	11.528	0.000857799	0.976635	1	-0.211193	-1.15765	11.528	0.230037	0.631496	1	0.118154	1.08535	11.528	0.10188	0.749585	1	3667.03	4130.34	2674.52	1919.34	3752.48	1621.86	2775.68
hsa-miR-423-3p	-0.142954	-1.10416	14.4077	0.167691	0.682172	1	-0.235879	-1.17762	14.4077	0.45471	0.500107	0.912185	-0.570772	-1.48532	14.4077	2.65788	0.103038	0.71314	-0.427818	-1.3452	14.4077	1.47935	0.223876	0.815537	-0.334893	-1.26128	14.4077	0.899577	0.342895	0.819967	0.0929257	1.06653	14.4077	0.0708939	0.79004	1	-0.381355	-1.30257	14.4077	1.51276	0.218718	0.82962	24954.6	25629.3	26076.5	19878.9	26475.9	16637.2	12971.3
hsa-miR-27a-5p	-3.45143	-10.9392	6.23971	0.922113	0.336921	0.990444	-1.38671	-2.61481	6.23971	0.153186	0.695509	0.978605	-0.593512	-1.50892	6.23971	0.0266789	0.870253	1	2.85792	7.2497	6.23971	0.743425	0.388566	0.870697	0.793194	1.73291	6.23971	0.0580295	0.809638	1	-2.06473	-4.18355	6.23971	0.48683	0.485345	0.9826	1.82556	3.54444	6.23971	0.621297	0.430566	0.910812	75.2212	0	0	0	20.8471	0	45.3543
hsa-miR-31-5p	2.60039	6.06452	6.76811	0.803863	0.369941	0.990444	-1.90307	-3.74009	6.76811	0.451148	0.50179	0.912185	-0.602136	-1.51796	6.76811	0.0604254	0.805825	1	-3.20253	-9.20571	6.76811	1.18445	0.276451	0.815537	1.30094	2.46389	6.76811	0.223241	0.636582	1	4.50347	22.6819	6.76811	2.02894	0.154328	0.914298	-0.950795	-1.93294	6.76811	0.178657	0.67253	1	112.832	0	33.4315	228.493	20.8471	0	72.5669
hsa-miR-324-3p	-3.48138	-11.1686	6.18116	0.982092	0.321683	0.990444	-3.73567	-13.3214	6.18116	1.18078	0.277198	0.884952	-0.612686	-1.5291	6.18116	0.029577	0.863454	1	2.86869	7.30403	6.18116	0.787189	0.374952	0.859264	3.12299	8.7119	6.18116	0.970559	0.324541	0.811352	0.254296	1.19275	6.18116	3.22e-09	0.999955	1	2.99584	7.97697	6.18116	1.57288	0.209789	0.820269	75.2212	0	0	0	0	0	45.3543
hsa-miR-128-1-5p	-1.8791	-3.67846	6.32093	0.354096	0.551804	1	-1.81707	-3.52365	6.32093	0.342589	0.558339	0.945819	-0.639367	-1.55765	6.32093	0.0211751	0.884303	1	1.23973	2.36155	6.32093	0.158337	0.690693	1	1.17771	2.26217	6.32093	0.149537	0.698978	1	-0.0620282	-1.04393	6.32093	9.57e-05	0.992193	1	1.20872	2.31132	6.32093	0.194436	0.65925	1	37.6106	105.906	0	45.6987	0	52.3182	45.3543
hsa-miR-29c-3p	-2.72528	-6.6129	7.38385	1.96403	0.161083	0.990444	0.745656	1.67674	7.38385	0.209203	0.647393	0.978605	-0.659072	-1.57907	7.38385	0.162945	0.686459	0.934454	2.06621	4.18785	7.38385	1.13467	0.286782	0.815537	-1.40473	-2.64768	7.38385	0.732373	0.392115	0.873168	-3.47094	-11.0881	7.38385	2.96685	0.0849871	0.914298	0.330741	1.25766	7.38385	0.0574284	0.810608	1	300.885	0	33.4315	0	145.93	156.955	126.992
hsa-miR-221-3p	-0.151453	-1.11069	12.1151	0.146936	0.701481	1	-0.340034	-1.26579	12.1151	0.738487	0.390146	0.897645	-0.667437	-1.58825	12.1151	2.86077	0.090764	0.71314	-0.515984	-1.42997	12.1151	1.67517	0.195567	0.815537	-0.327403	-1.25475	12.1151	0.683119	0.408515	0.879413	0.188581	1.13964	12.1151	0.22448	0.635648	1	-0.421693	-1.3395	12.1151	1.46664	0.225877	0.837522	5735.62	4818.73	6519.14	3153.21	4461.29	3871.55	2884.53
hsa-miR-330-3p	-1.1827	-2.27	6.53719	0.326242	0.56788	1	-4.53525	-23.1872	6.53719	2.03714	0.153498	0.884952	-0.671616	-1.59286	6.53719	0.227289	0.633542	0.912964	0.511079	1.42512	6.53719	0.0138465	0.906328	1	3.86364	14.557	6.53719	1.2824	0.257453	0.811352	3.35256	10.2146	6.53719	1.09575	0.295201	0.914298	2.18736	4.55471	6.53719	0.937182	0.333004	0.870394	56.4159	0	0	137.096	0	0	0
hsa-let-7g-5p	-0.100287	-1.07199	12.0407	0.0712205	0.789568	1	-0.373076	-1.29511	12.0407	0.98979	0.319794	0.884952	-0.683435	-1.60596	12.0407	3.36062	0.066773	0.71314	-0.583147	-1.49811	12.0407	2.42206	0.119637	0.815537	-0.310358	-1.24002	12.0407	0.684633	0.407996	0.879413	0.272789	1.20814	12.0407	0.51766	0.471842	0.979603	-0.446753	-1.36297	12.0407	1.86189	0.172406	0.820269	6657.08	3336.05	5181.88	3747.29	5774.65	2145.05	3782.55
hsa-miR-484	-0.153337	-1.11214	9.58275	0.0718566	0.788653	1	0.0260394	1.01821	9.58275	0.00215503	0.962974	1	-0.689954	-1.61323	9.58275	1.5446	0.213934	0.71314	-0.536616	-1.45057	9.58275	0.8934	0.344558	0.84998	-0.715993	-1.64261	9.58275	1.65564	0.198193	0.811352	-0.179377	-1.13239	9.58275	0.0981174	0.754101	1	-0.626305	-1.54361	9.58275	1.63758	0.200658	0.820269	582.964	1217.92	568.335	1005.37	583.72	1255.64	480.756
hsa-miR-328-3p	0.131712	1.09559	9.56382	0.0428149	0.836074	1	0.4582	1.37383	9.56382	0.538748	0.462952	0.903235	-0.6961	-1.62012	9.56382	1.22404	0.26857	0.721901	-0.827813	-1.77499	9.56382	1.71816	0.189931	0.815537	-1.1543	-2.22576	9.56382	3.46379	0.0627264	0.811352	-0.326488	-1.25396	9.56382	0.273708	0.600855	1	-0.991057	-1.98764	9.56382	3.20778	0.073289	0.820269	639.38	794.297	1203.53	365.589	958.968	994.046	417.26
hsa-miR-139-5p	-0.765116	-1.69951	10.4079	2.00569	0.15671	0.990444	-0.782446	-1.72004	10.4079	2.26268	0.132525	0.884952	-0.708796	-1.63444	10.4079	2.01918	0.155323	0.71314	0.0563203	1.03981	10.4079	0.0106769	0.917702	1	0.0736501	1.05238	10.4079	0.0206579	0.885715	1	0.0173297	1.01208	10.4079	0.00113159	0.973165	1	0.0649852	1.04607	10.4079	0.0211192	0.884455	1	545.354	3547.86	434.609	1645.15	229.318	2511.27	290.267
hsa-let-7d-5p	-0.489778	-1.40423	10.8162	1.16602	0.280221	0.990444	-0.724717	-1.65258	10.8162	2.55523	0.10993	0.884952	-0.71046	-1.63633	10.8162	2.56672	0.109134	0.71314	-0.220681	-1.16528	10.8162	0.238514	0.625281	0.989576	0.0142569	1.00993	10.8162	0.000989557	0.974905	1	0.234938	1.17686	10.8162	0.256276	0.61269	1	-0.103212	-1.07416	10.8162	0.0702633	0.790954	1	2858.41	1906.31	1771.87	1599.45	1772.01	1098.68	1451.34
hsa-miR-148b-5p	-0.659406	-1.57943	7.29185	0.0838104	0.772199	1	0.745432	1.67648	7.29185	0.145882	0.702502	0.978605	-0.743098	-1.67377	7.29185	0.106899	0.743702	0.98003	-0.0836918	-1.05973	7.29185	0.00199431	0.96438	1	-1.48853	-2.80603	7.29185	0.392796	0.530833	0.980667	-1.40484	-2.64788	7.29185	0.347037	0.555795	1	-0.786111	-1.72442	7.29185	0.189124	0.663646	1	37.6106	211.812	167.157	0	41.6943	366.227	154.205
hsa-miR-378g	0.669484	1.5905	5.89766	0.103454	0.747724	1	0.0929314	1.06654	5.89766	0.00220311	0.962563	1	-0.771036	-1.7065	5.89766	0.176226	0.674637	0.934454	-1.44052	-2.71419	5.89766	0.528606	0.467194	0.93025	-0.863968	-1.82004	5.89766	0.217906	0.64064	1	0.576552	1.49128	5.89766	0.0768099	0.781668	1	-1.15224	-2.22259	5.89766	0.505108	0.477264	0.960858	18.8053	0	0	45.6987	20.8471	0	9.07086
hsa-miR-29a-3p	0.0012676	1.00088	10.6027	1.77e-05	0.996646	1	-0.70612	-1.63141	10.6027	1.50411	0.22004	0.884952	-0.772789	-1.70857	10.6027	1.77539	0.182716	0.71314	-0.774057	-1.71007	10.6027	1.76504	0.183997	0.815537	-0.0666695	-1.0473	10.6027	0.0126167	0.910566	1	0.707387	1.63284	10.6027	1.40675	0.235597	0.914298	-0.420363	-1.33826	10.6027	0.681352	0.409121	0.904104	3554.2	476.578	1972.46	1096.77	2063.87	313.909	1342.49
hsa-miR-6087	-2.22956	-4.68991	5.73634	0.769109	0.380493	0.990444	-2.41117	-5.31904	5.73634	1.07571	0.299659	0.884952	-0.774135	-1.71016	5.73634	0.164892	0.684692	0.934454	1.45542	2.74237	5.73634	0.434155	0.509957	0.954141	1.63703	3.11025	5.73634	0.633349	0.426129	0.8919	0.181608	1.13415	5.73634	3.24e-09	0.999955	1	1.54623	2.92052	5.73634	0.92577	0.335964	0.870394	18.8053	0	0	0	0	0	9.07086
hsa-miR-4787-3p	-0.651001	-1.57026	8.68647	0.622474	0.43013	0.990444	-0.533911	-1.44785	8.68647	0.422046	0.515918	0.925287	-0.785294	-1.72344	8.68647	0.996271	0.318214	0.721901	-0.134293	-1.09755	8.68647	0.0268621	0.869813	1	-0.251384	-1.19035	8.68647	0.0942597	0.75883	1	-0.117091	-1.08455	8.68647	0.0183543	0.892234	1	-0.192838	-1.14301	8.68647	0.075381	0.783657	1	488.938	529.531	300.883	365.589	166.777	680.136	244.913
hsa-miR-6842-3p	0.131059	1.0951	6.198	0.00879973	0.925263	1	-0.43345	-1.35046	6.198	0.00012852	0.990955	1	-0.794725	-1.73475	6.198	0.0570684	0.811191	1	-0.925784	-1.89972	6.198	0.0587155	0.808538	1	-0.361276	-1.28456	6.198	0.0196651	0.888476	1	0.564509	1.47888	6.198	0.0283616	0.866262	1	-0.64353	-1.56215	6.198	0.0405443	0.84042	1	0	105.906	66.8629	0	41.6943	0	0
hsa-miR-181a-3p	-0.389556	-1.30999	8.72936	0.234229	0.628406	1	-0.0418411	-1.02943	8.72936	0.00285772	0.957367	1	-0.796068	-1.73636	8.72936	1.0328	0.309502	0.721901	-0.406512	-1.32548	8.72936	0.254527	0.613905	0.989576	-0.754227	-1.68673	8.72936	0.918207	0.337946	0.81561	-0.347715	-1.27254	8.72936	0.182614	0.669137	1	-0.580369	-1.49523	8.72936	0.700712	0.402545	0.904104	470.133	476.578	434.609	274.192	375.248	575.5	217.701
hsa-miR-205-5p	0.724247	1.65204	8.33061	0.398855	0.527681	1	1.16751	2.24624	8.33061	0.977688	0.32277	0.884952	-0.827747	-1.77491	8.33061	0.549809	0.458396	0.811276	-1.55199	-2.93222	8.33061	1.85719	0.172949	0.815537	-1.99526	-3.98688	8.33061	2.84452	0.0916859	0.811352	-0.443266	-1.35968	8.33061	0.153149	0.695544	1	-1.77363	-3.41912	8.33061	2.88922	0.0891741	0.820269	394.911	52.9531	468.041	182.795	354.401	366.227	272.126
hsa-miR-142-5p	-0.22987	-1.17273	12.773	0.352245	0.552845	1	-0.370717	-1.293	12.773	0.941654	0.331853	0.884952	-0.835493	-1.78447	12.773	4.79001	0.0286253	0.71314	-0.605623	-1.52164	12.773	2.49548	0.114173	0.815537	-0.464775	-1.3801	12.773	1.48579	0.22287	0.811352	0.140847	1.10255	12.773	0.133941	0.714381	1	-0.535199	-1.44914	12.773	2.54029	0.110975	0.820269	13991.1	4395.11	6886.88	6900.5	8422.24	4917.91	6077.48
hsa-miR-1296-5p	2.01335	4.03719	7.4251	0.638085	0.424405	0.990444	1.63292	3.10141	7.4251	0.556955	0.45549	0.898279	-0.838761	-1.78851	7.4251	0.180259	0.671151	0.934454	-2.85211	-7.22056	7.4251	1.20134	0.273054	0.815537	-2.47168	-5.54691	7.4251	1.2092	0.27149	0.811352	0.380428	1.30173	7.4251	0.0479923	0.826594	1	-2.6619	-6.32865	7.4251	1.3727	0.241348	0.847285	0	317.719	334.315	0	187.624	261.591	0
hsa-miR-1307-5p	-0.378391	-1.29989	8.75825	0.187055	0.66538	1	-1.42148	-2.67861	8.75825	2.38098	0.122821	0.884952	-0.855635	-1.80955	8.75825	1.06453	0.302184	0.721901	-0.477243	-1.39208	8.75825	0.300778	0.583395	0.989576	0.565849	1.48026	8.75825	0.383754	0.535601	0.981909	1.04309	2.06064	8.75825	1.23087	0.267239	0.914298	0.0443027	1.03118	8.75825	0.00347542	0.95299	1	771.017	317.719	367.746	411.288	187.624	209.273	498.897
hsa-miR-378c	-0.537487	-1.45144	7.84567	0.242451	0.622441	1	-0.694753	-1.61861	7.84567	0.404395	0.524828	0.931147	-0.866853	-1.82368	7.84567	0.667121	0.414057	0.771971	-0.329366	-1.25646	7.84567	0.0902007	0.763922	1	-0.1721	-1.1267	7.84567	0.0249238	0.874557	1	0.157266	1.11517	7.84567	0.0196371	0.888555	1	-0.250733	-1.18981	7.84567	0.0706068	0.790455	1	263.274	264.766	267.452	91.3973	166.777	156.955	117.921
hsa-miR-4516	-3.02128	-8.11888	5.88099	1.37098	0.241643	0.990444	-3.25001	-9.51375	5.88099	1.87694	0.170682	0.884952	-0.874887	-1.83386	5.88099	0.239968	0.624229	0.912964	2.14639	4.4272	5.88099	0.800184	0.371038	0.858654	2.37513	5.18781	5.88099	1.1425	0.285126	0.811352	0.228732	1.1718	5.88099	4.39e-09	0.999947	1	2.26076	4.79244	5.88099	1.68395	0.1944	0.820269	37.6106	0	0	0	0	0	18.1417
hsa-miR-361-3p	-0.648472	-1.56751	8.69901	0.509938	0.475166	0.990444	0.598435	1.51407	8.69901	0.510742	0.474818	0.907936	-0.885814	-1.84781	8.69901	1.02628	0.311033	0.721901	-0.237342	-1.17882	8.69901	0.0695334	0.792017	1	-1.48425	-2.79771	8.69901	2.93782	0.0865276	0.811352	-1.24691	-2.37332	8.69901	1.93537	0.164172	0.914298	-0.860795	-1.81604	8.69901	1.23719	0.266013	0.866303	507.743	264.766	167.157	365.589	729.65	470.864	145.134
hsa-miR-511-5p	-0.128176	-1.09291	9.27478	0.0304196	0.861542	1	-0.950801	-1.93295	9.27478	1.5618	0.211402	0.884952	-0.893273	-1.85739	9.27478	1.49782	0.221007	0.71314	-0.765097	-1.69948	9.27478	1.12564	0.288708	0.815537	0.0575279	1.04068	9.27478	0.00626093	0.936932	1	0.822625	1.76862	9.27478	1.19523	0.274277	0.914298	-0.353785	-1.27791	9.27478	0.3267	0.567609	1	695.796	635.437	835.787	456.987	708.802	104.636	761.952
hsa-miR-30a-3p	-0.177497	-1.13092	6.87229	0.00641614	0.936157	1	0.691925	1.61544	6.87229	0.118866	0.730267	0.988696	-0.899192	-1.86502	6.87229	0.199077	0.655467	0.928343	-0.721695	-1.64912	6.87229	0.116176	0.73322	1	-1.59112	-3.01282	6.87229	0.62655	0.428624	0.8919	-0.869421	-1.82693	6.87229	0.168495	0.681453	1	-1.15641	-2.22901	6.87229	0.396422	0.528943	0.998151	56.4159	105.906	133.726	0	104.236	156.955	27.2126
hsa-miR-181b-5p	-0.334817	-1.26122	10.7444	0.563294	0.452936	0.990444	-0.227929	-1.17115	10.7444	0.266919	0.605406	0.965141	-1.10854	-2.15627	10.7444	6.25294	0.0123988	0.454621	-0.773722	-1.70968	10.7444	2.9531	0.0857129	0.815537	-0.88061	-1.84115	10.7444	3.89592	0.0484034	0.745274	-0.106888	-1.0769	10.7444	0.0564584	0.812184	1	-0.827166	-1.7742	10.7444	4.39154	0.0361177	0.820269	2407.08	1906.31	1705	1736.55	1876.24	1831.14	979.653
hsa-miR-144-5p	-5.75443	-53.983	6.8826	2.50156	0.113733	0.990444	-2.37783	-5.19756	6.8826	0.533108	0.465303	0.903235	-1.11517	-2.16621	6.8826	0.173831	0.676729	0.934454	4.63926	24.9205	6.8826	1.84075	0.174863	0.815537	1.26266	2.39938	6.8826	0.205078	0.650653	1	-3.3766	-10.3862	6.8826	1.13854	0.28596	0.914298	2.95096	7.73263	6.8826	1.67484	0.195612	0.820269	0	158.859	0	0	62.5414	0	190.488
hsa-miR-19a-3p	-1.48917	-2.80727	7.71687	0.602742	0.437534	0.990444	-1.20502	-2.30541	7.71687	0.566777	0.451542	0.897645	-1.13289	-2.19298	7.71687	0.540606	0.462182	0.811276	0.356278	1.28012	7.71687	0.0264523	0.870801	1	0.0721279	1.05127	7.71687	0.00188742	0.965347	1	-0.28415	-1.21769	7.71687	0.0163271	0.898325	1	0.214203	1.16006	7.71687	0.0182797	0.892452	1	319.69	105.906	0	91.3973	229.318	0	263.055
hsa-miR-30b-5p	0.151674	1.11086	8.71066	0.0276534	0.867926	1	-0.182686	-1.135	8.71066	0.0396353	0.842195	1	-1.15471	-2.2264	8.71066	1.6524	0.198632	0.71314	-1.30639	-2.47321	8.71066	1.94309	0.163333	0.815537	-0.972026	-1.96159	8.71066	1.14427	0.284752	0.811352	0.33436	1.26082	8.71066	0.127801	0.720723	1	-1.13921	-2.2026	8.71066	1.97594	0.159819	0.820269	676.991	158.859	434.609	319.891	562.873	156.955	371.905
hsa-miR-210-3p	-2.83951	-7.15775	7.11604	1.29392	0.255328	0.990444	-0.621363	-1.53833	7.11604	0.106548	0.744109	0.988696	-1.21699	-2.32462	7.11604	0.356067	0.550699	0.877925	1.62251	3.07911	7.11604	0.480247	0.488311	0.947897	-0.595631	-1.51113	7.11604	0.0909508	0.762972	1	-2.21814	-4.65294	7.11604	0.86003	0.35373	0.914298	0.513441	1.42745	7.11604	0.0884858	0.766111	1	112.832	52.9531	33.4315	0	208.471	0	136.063
hsa-miR-152-3p	-1.17773	-2.26221	6.50555	0.189596	0.663253	1	-2.34258	-5.0721	6.50555	0.789097	0.374373	0.897645	-1.21834	-2.32678	6.50555	0.203591	0.651837	0.927405	-0.0406004	-1.02854	6.50555	5.23e-05	0.994231	1	1.12425	2.17988	6.50555	0.195361	0.658492	1	1.16485	2.2421	6.50555	0.199077	0.655467	1	0.541824	1.45581	6.50555	0.0757542	0.783136	1	37.6106	211.812	33.4315	45.6987	0	52.3182	36.2834
hsa-miR-301a-3p	-0.610271	-1.52655	8.68533	0.287557	0.59179	1	-0.409138	-1.32789	8.68533	0.139532	0.708747	0.978605	-1.22663	-2.34019	8.68533	1.4523	0.228159	0.71314	-0.616356	-1.533	8.68533	0.295894	0.586468	0.989576	-0.817488	-1.76233	8.68533	0.566703	0.451572	0.922312	-0.201132	-1.1496	8.68533	0.0311524	0.859901	1	-0.716922	-1.64367	8.68533	0.543838	0.460846	0.960858	846.239	158.859	200.589	274.192	354.401	261.591	480.756
hsa-miR-582-5p	-4.18353	-18.1705	6.40308	1.11528	0.290937	0.990444	-0.190074	-1.14082	6.40308	0.0464125	0.829428	1	-1.22903	-2.34409	6.40308	0.162247	0.687096	0.934454	2.9545	7.75162	6.40308	0.689567	0.406312	0.884452	-1.03896	-2.05474	6.40308	0.0837901	0.772225	1	-3.99345	-15.9276	6.40308	0.979605	0.322296	0.914298	0.957771	1.94231	6.40308	0.314689	0.574817	1	0	52.9531	0	0	125.083	0	54.4252
hsa-miR-1273h-3p	-2.12103	-4.35006	6.52728	0.52878	0.46712	0.990444	-5.07179	-33.6325	6.52728	2.19458	0.138497	0.884952	-1.26817	-2.40855	6.52728	0.32015	0.571518	0.883743	0.852869	1.80609	6.52728	0.0425648	0.836547	1	3.80362	13.9638	6.52728	1.14581	0.284428	0.811352	2.95075	7.73151	6.52728	0.864067	0.352603	0.914298	2.32824	5.02194	6.52728	0.909117	0.340349	0.87066	94.0265	0	0	91.3973	0	0	0
hsa-miR-199a-3p	1.2426	2.36625	7.78348	1.00293	0.316603	0.990444	-0.375475	-1.29727	7.78348	0.0776319	0.780533	1	-1.29983	-2.462	7.78348	1.10017	0.294228	0.721901	-2.54243	-5.82571	7.78348	4.00851	0.045271	0.815537	-0.924357	-1.89784	7.78348	0.488938	0.484401	0.940309	1.61808	3.06965	7.78348	1.54809	0.213418	0.914298	-1.7334	-3.32509	7.78348	2.25566	0.133127	0.820269	282.08	52.9531	401.178	274.192	125.083	104.636	136.063
hsa-miR-28-5p	0.355953	1.27983	8.62257	0.151578	0.697032	1	0.0841243	1.06004	8.62257	0.00852881	0.926419	1	-1.31147	-2.48194	8.62257	2.06103	0.151108	0.71314	-1.66742	-3.17646	8.62257	3.14912	0.075968	0.815537	-1.39559	-2.63097	8.62257	2.21821	0.136392	0.811352	0.271829	1.20734	8.62257	0.0878816	0.766888	1	-1.53151	-2.89088	8.62257	3.31434	0.0686778	0.820269	507.743	264.766	434.609	502.685	375.248	418.545	281.197
hsa-miR-199b-3p	0.9597	1.9449	7.73266	0.601359	0.43806	0.990444	-0.34351	-1.26884	7.73266	0.0636248	0.800856	1	-1.31892	-2.49479	7.73266	1.12451	0.288949	0.721901	-2.27862	-4.85213	7.73266	3.27514	0.070337	0.815537	-0.97541	-1.9662	7.73266	0.537569	0.463442	0.932535	1.30321	2.46777	7.73266	0.983814	0.321259	0.914298	-1.62701	-3.08873	7.73266	2.00759	0.156513	0.820269	282.08	52.9531	401.178	182.795	125.083	104.636	136.063
hsa-miR-361-5p	-0.0135084	-1.00941	8.26017	0.000292981	0.986344	1	-0.0884416	-1.06322	8.26017	0.00625375	0.936968	1	-1.38212	-2.60651	8.26017	1.61932	0.203186	0.71314	-1.36861	-2.58221	8.26017	1.60998	0.204495	0.815537	-1.29368	-2.45152	8.26017	1.32337	0.249988	0.811352	0.0749332	1.05331	8.26017	0.00343378	0.953272	1	-1.33114	-2.51602	8.26017	1.85913	0.172725	0.820269	263.274	423.625	133.726	685.48	354.401	156.955	45.3543
hsa-let-7b-3p	-0.805641	-1.74792	7.42755	0.163224	0.686206	1	-1.88444	-3.69211	7.42755	1.20914	0.271502	0.884952	-1.43164	-2.69753	7.42755	0.831122	0.361948	0.724258	-0.625998	-1.54328	7.42755	0.125021	0.723651	1	0.452806	1.3687	7.42755	0.071734	0.788829	1	1.0788	2.11228	7.42755	0.310751	0.57722	1	-0.086596	-1.06186	7.42755	0.0060021	0.938247	1	338.495	52.9531	33.4315	91.3973	104.236	0	163.275
hsa-miR-15a-5p	-0.0150896	-1.01051	7.96064	0.000114984	0.991444	1	-0.849212	-1.80152	7.96064	0.572789	0.449153	0.897645	-1.43893	-2.71119	7.96064	1.73171	0.188192	0.71314	-1.42384	-2.68298	7.96064	1.61713	0.203493	0.815537	-0.589717	-1.50495	7.96064	0.267662	0.604904	1	0.834122	1.78277	7.96064	0.53064	0.466338	0.979603	-1.00678	-2.00942	7.96064	1.03263	0.309542	0.870394	451.327	105.906	267.452	228.493	187.624	104.636	136.063
hsa-miR-326	-0.505468	-1.41958	6.95977	0.063803	0.800583	1	0.453872	1.36971	6.95977	0.0547448	0.815004	1	-1.52441	-2.87668	6.95977	0.550552	0.458092	0.811276	-1.01894	-2.02643	6.95977	0.27359	0.600933	0.989576	-1.97828	-3.94023	6.95977	0.931416	0.334495	0.81561	-0.95934	-1.94442	6.95977	0.23015	0.631413	1	-1.49861	-2.8257	6.95977	0.698856	0.403168	0.904104	56.4159	158.859	100.294	45.6987	83.3885	209.273	63.496
hsa-miR-629-5p	-4.08481	-16.9687	6.01833	1.94456	0.163174	0.990444	-4.16525	-17.9417	6.01833	2.2147	0.136702	0.884952	-1.54312	-2.91423	6.01833	0.472421	0.491875	0.818205	2.54169	5.8227	6.01833	0.894662	0.344217	0.84998	2.62213	6.15658	6.01833	1.10085	0.29408	0.811352	0.0804402	1.05734	6.01833	1.25e-09	0.999972	1	2.58191	5.98731	6.01833	1.7512	0.185725	0.820269	37.6106	52.9531	0	0	0	0	27.2126
hsa-miR-133a-3p	0.275791	1.21066	7.51571	0.0393281	0.8428	1	0.303828	1.23442	7.51571	0.0487843	0.825192	1	-1.54348	-2.91496	7.51571	1.07085	0.300753	0.721901	-1.81927	-3.52902	7.51571	1.41545	0.234154	0.815537	-1.8473	-3.59827	7.51571	1.48846	0.222456	0.811352	-0.0280367	-1.01962	7.51571	0.00038465	0.984352	1	-1.83328	-3.56348	7.51571	1.73017	0.18839	0.820269	131.637	211.812	200.589	182.795	187.624	209.273	0
hsa-miR-422a	-0.174392	-1.12849	5.89493	0.00515086	0.942785	1	-3.25976	-9.57825	5.89493	1.87641	0.170743	0.884952	-1.60709	-3.04637	5.89493	0.767514	0.380987	0.732756	-1.4327	-2.69952	5.89493	0.520185	0.470763	0.93025	1.65267	3.14415	5.89493	0.633264	0.426161	0.8919	3.08537	8.48768	5.89493	1.55703	0.212101	0.914298	0.109984	1.07922	5.89493	0.170714	0.679478	1	37.6106	0	33.4315	0	0	0	9.07086
hsa-miR-378d	-1.78642	-3.44958	6.17171	0.385895	0.534465	1	-4.54804	-23.3936	6.17171	2.06171	0.15104	0.884952	-1.61577	-3.06476	6.17171	0.317533	0.573094	0.883743	0.170649	1.12556	6.17171	0.00346799	0.95304	1	2.93227	7.6331	6.17171	1.05274	0.304876	0.811352	2.76162	6.78158	6.17171	0.954683	0.32853	0.914298	1.55146	2.93113	6.17171	0.647891	0.420868	0.904104	75.2212	52.9531	33.4315	0	0	0	9.07086
hsa-miR-1226-5p	-0.900083	-1.86617	8.06961	0.5308	0.466271	0.990444	-7.05905	-133.348	8.06961	9.91571	0.00163874	0.540783	-1.6162	-3.06566	8.06961	1.69067	0.193513	0.71314	-0.716114	-1.64275	8.06961	0.321711	0.570581	0.989576	5.44285	43.4972	8.06961	5.88082	0.0153067	0.695348	6.15896	71.455	8.06961	7.43557	0.00639471	0.914298	2.36337	5.1457	8.06961	2.94987	0.0858844	0.820269	56.4159	794.297	0	913.973	0	0	0
hsa-miR-548k	-0.985652	-1.98021	6.43435	0.14506	0.703301	1	-0.490404	-1.40484	6.43435	0.0532442	0.817511	1	-1.6644	-3.16982	6.43435	0.330307	0.565478	0.883743	-0.678749	-1.60075	6.43435	0.0676763	0.794751	1	-1.174	-2.25636	6.43435	0.213173	0.644292	1	-0.495248	-1.40956	6.43435	0.0489954	0.824821	1	-0.926373	-1.90049	6.43435	0.171906	0.678424	1	56.4159	0	0	137.096	20.8471	104.636	0
hsa-miR-210-5p	-0.449696	-1.36575	7.23233	0.0425765	0.836525	1	-1.06667	-2.09459	7.23233	0.238255	0.62547	0.978223	-1.75224	-3.36882	7.23233	0.649419	0.420321	0.779246	-1.30255	-2.46664	7.23233	0.360746	0.548092	0.970458	-0.685578	-1.60835	7.23233	0.1057	0.745094	1	0.616969	1.53365	7.23233	0.0785691	0.779246	1	-0.994062	-1.99179	7.23233	0.270015	0.603322	1	282.08	0	200.589	0	125.083	0	72.5669
hsa-miR-4286	1.23053	2.34653	6.62198	0.309099	0.578234	1	1.52005	2.86801	6.62198	0.465921	0.494869	0.912185	-1.81111	-3.50912	6.62198	0.605083	0.436645	0.792037	-3.04164	-8.23426	6.62198	1.59915	0.206024	0.815537	-3.33116	-10.0642	6.62198	1.91102	0.16685	0.811352	-0.28952	-1.22223	6.62198	0.0174984	0.894762	1	-3.1864	-9.10336	6.62198	1.98883	0.158463	0.820269	0	158.859	33.4315	182.795	41.6943	209.273	0
hsa-miR-3065-3p	-2.36251	-5.14265	6.91284	0.986377	0.320629	0.990444	-0.98762	-1.98291	6.91284	0.225495	0.634884	0.978605	-1.89792	-3.72677	6.91284	0.835537	0.360676	0.724258	0.464588	1.37992	6.91284	0.037087	0.847288	1	-0.910305	-1.87944	6.91284	0.192558	0.660796	1	-1.37489	-2.59349	6.91284	0.32937	0.56603	1	-0.222858	-1.16704	6.91284	0.0112186	0.915648	1	169.248	105.906	0	45.6987	83.3885	52.3182	72.5669
hsa-miR-374a-5p	-3.84123	-14.3327	6.95743	1.58222	0.208442	0.990444	-2.21507	-4.64303	6.95743	0.726493	0.394022	0.897645	-1.90581	-3.74719	6.95743	0.45281	0.501004	0.826656	1.93543	3.82491	6.95743	0.482569	0.487261	0.947897	0.309258	1.23907	6.95743	0.00175931	0.966543	1	-1.62617	-3.08692	6.95743	0.393789	0.530314	1	1.12234	2.177	6.95743	0.204128	0.651409	1	206.858	0	0	45.6987	20.8471	104.636	0
hsa-miR-532-5p	-1.00882	-2.01227	8.57904	1.16708	0.280001	0.990444	-0.938454	-1.91647	8.57904	1.01646	0.313361	0.884952	-1.91935	-3.78253	8.57904	4.53642	0.0331809	0.71314	-0.910528	-1.87973	8.57904	0.915777	0.338586	0.84998	-0.980899	-1.97369	8.57904	1.07619	0.29955	0.811352	-0.0703703	-1.04999	8.57904	0.00536126	0.941631	1	-0.945714	-1.92614	8.57904	1.29367	0.255373	0.866303	902.654	264.766	234.02	319.891	229.318	366.227	208.63
hsa-miR-483-3p	-0.540301	-1.45428	6.87361	0.0587367	0.808504	1	-3.28555	-9.75098	6.87361	1.80814	0.178732	0.884952	-1.93737	-3.83007	6.87361	0.881376	0.347825	0.721901	-1.39707	-2.63366	6.87361	0.445286	0.504582	0.954141	1.34817	2.5459	6.87361	0.334092	0.563259	0.983469	2.74525	6.70504	6.87361	1.23958	0.265552	0.914298	-0.0244485	-1.01709	6.87361	2.44e-05	0.996062	1	188.053	52.9531	100.294	45.6987	20.8471	0	72.5669
hsa-miR-20a-5p	-2.36321	-5.14515	6.47809	0.67884	0.409987	0.990444	-5.28455	-38.9769	6.47809	2.45832	0.116904	0.884952	-1.95599	-3.87982	6.47809	0.541819	0.46168	0.811276	0.407225	1.32613	6.47809	0.00778446	0.929694	1	3.32856	10.0461	6.47809	1.04413	0.306864	0.811352	2.92133	7.57546	6.47809	0.901809	0.342297	0.914298	1.86789	3.64999	6.47809	0.73908	0.389956	0.904104	94.0265	52.9531	0	91.3973	0	0	0
hsa-miR-128-3p	-0.372868	-1.29492	7.87251	0.0637037	0.800735	1	-1.98522	-3.95923	7.87251	1.60605	0.205048	0.884952	-2.01735	-4.0484	7.87251	1.37816	0.240415	0.71314	-1.64448	-3.12636	7.87251	0.891234	0.345143	0.84998	-0.0321325	-1.02252	7.87251	0.000593531	0.980563	1	1.61235	3.0575	7.87251	1.06421	0.302257	0.914298	-0.838308	-1.78795	7.87251	0.258278	0.611305	1	470.133	211.812	401.178	137.096	166.777	0	0
hsa-miR-374b-5p	1.26196	2.39821	6.59405	0.233779	0.628736	1	-0.112166	-1.08085	6.59405	3.48e-05	0.995294	1	-2.04051	-4.11392	6.59405	0.611329	0.434288	0.792037	-3.30247	-9.86604	6.59405	1.33677	0.247605	0.815537	-1.92835	-3.80619	6.59405	0.468088	0.493868	0.949757	1.37412	2.5921	6.59405	0.262999	0.608067	1	-2.61541	-6.12797	6.59405	0.948738	0.330041	0.870394	18.8053	105.906	167.157	91.3973	83.3885	0	0
hsa-miR-23b-3p	-0.59311	-1.5085	7.67899	0.223342	0.636505	1	-0.73316	-1.66228	7.67899	0.331759	0.564625	0.945819	-2.10336	-4.29709	7.67899	2.76565	0.0963078	0.71314	-1.51025	-2.84859	7.67899	1.3683	0.242104	0.815537	-1.3702	-2.58506	7.67899	1.10278	0.293656	0.811352	0.14005	1.10194	7.67899	0.0114767	0.914686	1	-1.44022	-2.71363	7.67899	1.56262	0.211281	0.820269	300.885	211.812	200.589	137.096	145.93	156.955	117.921
hsa-miR-3200-3p	3.74208	13.3807	6.32323	1.2413	0.26522	0.990444	0.0977292	1.07009	6.32323	0.000948481	0.975431	1	-2.10619	-4.30554	6.32323	0.931204	0.33455	0.721901	-5.84828	-57.6112	6.32323	3.08873	0.0788364	0.815537	-2.20392	-4.6073	6.32323	0.971749	0.324244	0.811352	3.64436	12.5043	6.32323	1.19148	0.275031	0.914298	-4.0261	-16.2921	6.32323	2.01308	0.155948	0.820269	18.8053	0	200.589	91.3973	20.8471	0	0
hsa-miR-4792	-0.402752	-1.32203	6.88446	0.0410522	0.839437	1	-0.528909	-1.44284	6.88446	0.0709082	0.790019	1	-2.10677	-4.30725	6.88446	1.02234	0.311965	0.721901	-1.70401	-3.25806	6.88446	0.66725	0.414012	0.884452	-1.57786	-2.98526	6.88446	0.511139	0.474646	0.940309	0.126157	1.09138	6.88446	0.00418547	0.948417	1	-1.64094	-3.11868	6.88446	0.711908	0.398811	0.904104	75.2212	211.812	66.8629	137.096	20.8471	209.273	36.2834
hsa-miR-6881-3p	3.67966	12.8141	6.2671	1.10695	0.292745	0.990444	-2.16087	-4.47185	6.2671	0.610082	0.434757	0.897645	-2.1451	-4.42322	6.2671	0.913249	0.339254	0.721901	-5.82475	-56.6794	6.2671	2.93328	0.0867709	0.815537	0.0157748	1.01099	6.2671	-7.81e-10	1	1	5.84053	57.3026	6.2671	2.37144	0.123573	0.914298	-2.90449	-7.48753	6.2671	2.43e-07	0.999607	1	18.8053	0	167.157	137.096	0	0	0
hsa-miR-24-2-5p	-6.31303	-79.5083	7.00053	4.234	0.039622	0.990444	-2.8196	-7.05969	7.00053	1.50734	0.219546	0.884952	-2.15874	-4.46525	7.00053	1.06248	0.302649	0.721901	4.15429	17.806	7.00053	2.00906	0.156362	0.815537	0.660863	1.58103	7.00053	0.0889494	0.765517	1	-3.49343	-11.2623	7.00053	1.44688	0.22903	0.914298	2.40758	5.30582	7.00053	1.60394	0.205346	0.820269	206.858	105.906	0	0	62.5414	0	117.921
hsa-miR-106b-3p	2.83803	7.15042	6.31655	0.839597	0.359512	0.990444	2.38164	5.21129	6.31655	0.601345	0.438065	0.897645	-2.16511	-4.48501	6.31655	1.02127	0.312218	0.721901	-5.00314	-32.0697	6.31655	2.78785	0.0949819	0.815537	-4.54675	-23.3727	6.31655	2.47728	0.115502	0.811352	0.456388	1.3721	6.31655	0.0188237	0.890873	1	-4.77495	-27.378	6.31655	2.81209	0.0935563	0.820269	18.8053	0	133.726	45.6987	62.5414	52.3182	0
hsa-miR-181c-5p	-2.03064	-4.08587	7.89793	1.65102	0.19882	0.990444	-2.18557	-4.54908	7.89793	1.87077	0.171387	0.884952	-2.18584	-4.54991	7.89793	2.06871	0.150348	0.71314	-0.155198	-1.11357	7.89793	0.0117775	0.91358	1	-0.000264729	-1.00018	7.89793	2.4e-05	0.99609	1	0.154933	1.11337	7.89793	0.00983842	0.920988	1	-0.0777312	-1.05536	7.89793	0.00441094	0.947048	1	376.106	158.859	267.452	0	229.318	0	244.913
hsa-miR-17-3p	2.12239	4.35415	6.11832	0.53828	0.463146	0.990444	1.64325	3.12368	6.11832	0.314248	0.575085	0.950144	-2.18659	-4.55228	6.11832	1.07908	0.298904	0.721901	-4.30898	-19.8213	6.11832	2.47215	0.115879	0.815537	-3.82984	-14.2199	6.11832	2.08006	0.149234	0.811352	0.479145	1.39392	6.11832	0.058655	0.808634	1	-4.06941	-16.7886	6.11832	2.51076	0.113071	0.820269	18.8053	0	33.4315	45.6987	83.3885	0	0
hsa-miR-3127-5p	1.23373	2.35174	5.9261	0.325575	0.568276	1	-2.47058	-5.54267	5.9261	1.11704	0.290556	0.884952	-2.2463	-4.74465	5.9261	1.61188	0.204227	0.71314	-3.48003	-11.1582	5.9261	3.17806	0.0746335	0.815537	0.224279	1.16819	5.9261	-8e-10	1	1	3.70431	13.0349	5.9261	2.29344	0.129921	0.914298	-1.62787	-3.09057	5.9261	-1.36e-07	1	1	0	52.9531	0	137.096	0	0	0
hsa-miR-374a-3p	-0.534445	-1.44838	7.76172	0.16729	0.682531	1	0.307707	1.23774	7.76172	0.0669207	0.795874	1	-2.29965	-4.92337	7.76172	3.27722	0.0702476	0.71314	-1.7652	-3.39921	7.76172	1.7208	0.18959	0.815537	-2.60735	-6.09385	7.76172	4.02009	0.0449614	0.741864	-0.842152	-1.79272	7.76172	0.425921	0.513997	0.994818	-2.18628	-4.55129	7.76172	3.37572	0.0661638	0.820269	394.911	52.9531	167.157	91.3973	312.707	156.955	81.6377
hsa-miR-1228-5p	-0.0414755	-1.02917	5.75949	0.00677654	0.934392	1	-2.48685	-5.60554	5.75949	1.16234	0.280981	0.884952	-2.31863	-4.98857	5.75949	1.68826	0.193831	0.71314	-2.27715	-4.8472	5.75949	1.54573	0.213767	0.815537	0.168226	1.12368	5.75949	-1.63e-09	1	1	2.44538	5.44668	5.75949	1.05234	0.304969	0.914298	-1.05446	-2.07694	5.75949	-2.33e-07	1	1	0	52.9531	0	45.6987	0	0	0
hsa-miR-5100	-0.0414755	-1.02917	5.75949	0.00677654	0.934392	1	-2.48685	-5.60554	5.75949	1.16234	0.280981	0.884952	-2.31863	-4.98857	5.75949	1.68826	0.193831	0.71314	-2.27715	-4.8472	5.75949	1.54573	0.213767	0.815537	0.168226	1.12368	5.75949	-1.63e-09	1	1	2.44538	5.44668	5.75949	1.05234	0.304969	0.914298	-1.05446	-2.07694	5.75949	-2.33e-07	1	1	0	52.9531	0	45.6987	0	0	0
hsa-miR-766-3p	-0.0414755	-1.02917	5.75949	0.00677654	0.934392	1	-2.48685	-5.60554	5.75949	1.16234	0.280981	0.884952	-2.31863	-4.98857	5.75949	1.68826	0.193831	0.71314	-2.27715	-4.8472	5.75949	1.54573	0.213767	0.815537	0.168226	1.12368	5.75949	-1.63e-09	1	1	2.44538	5.44668	5.75949	1.05234	0.304969	0.914298	-1.05446	-2.07694	5.75949	-2.33e-07	1	1	0	52.9531	0	45.6987	0	0	0
hsa-miR-374b-3p	-2.12037	-4.34805	5.97474	0.637193	0.424729	0.990444	1.71886	3.29176	5.97474	0.477352	0.489624	0.912185	-2.34378	-5.0763	5.97474	1.37321	0.241261	0.71314	-0.223408	-1.16749	5.97474	4.38e-09	0.999947	1	-4.06264	-16.71	5.97474	2.89295	0.0889677	0.811352	-3.83923	-14.3128	5.97474	1.64722	0.199337	0.914298	-2.14302	-4.41686	5.97474	2.44e-07	0.999606	1	18.8053	0	0	0	83.3885	0	0
hsa-miR-335-5p	0.347469	1.27233	5.75234	0.0156701	0.900381	1	-2.4506	-5.46645	5.75234	1.17227	0.278935	0.884952	-2.42537	-5.37165	5.75234	1.89545	0.168589	0.71314	-2.77283	-6.8345	5.75234	2.08236	0.14901	0.815537	0.025238	1.01765	5.75234	-3.21e-10	1	1	2.79807	6.95511	5.75234	1.33825	0.247343	0.914298	-1.3738	-2.59152	5.75234	3.83e-07	0.999506	1	18.8053	0	0	45.6987	0	0	0
hsa-miR-141-3p	-2.22352	-4.67032	5.74691	0.769108	0.380493	0.990444	0.110348	1.07949	5.74691	0.00331717	0.954071	1	-2.44775	-5.45565	5.74691	1.81223	0.178241	0.71314	-0.22423	-1.16815	5.74691	7.96e-09	0.999929	1	-2.5581	-5.88932	5.74691	1.92149	0.165692	0.811352	-2.33387	-5.04156	5.74691	0.829548	0.362403	0.914298	-1.39117	-2.6229	5.74691	-1.61e-07	1	1	18.8053	0	0	0	20.8471	0	0
hsa-miR-29a-5p	-2.22352	-4.67032	5.74691	0.769108	0.380493	0.990444	0.110348	1.07949	5.74691	0.00331717	0.954071	1	-2.44775	-5.45565	5.74691	1.81223	0.178241	0.71314	-0.22423	-1.16815	5.74691	7.96e-09	0.999929	1	-2.5581	-5.88932	5.74691	1.92149	0.165692	0.811352	-2.33387	-5.04156	5.74691	0.829548	0.362403	0.914298	-1.39117	-2.6229	5.74691	-1.61e-07	1	1	18.8053	0	0	0	20.8471	0	0
hsa-miR-125b-2-3p	0.0694221	1.0493	5.83936	0.00106052	0.974021	1	0.0841671	1.06008	5.83936	0.00949548	0.922373	1	-2.45178	-5.47092	5.83936	1.85579	0.173111	0.71314	-2.52121	-5.74062	5.83936	1.87983	0.170353	0.815537	-2.53595	-5.79959	5.83936	2.04229	0.152979	0.811352	-0.0147449	-1.01027	5.83936	0.00401663	0.949466	1	-2.52858	-5.77003	5.83936	2.41131	0.120462	0.820269	0	52.9531	0	45.6987	20.8471	0	0
hsa-miR-486-3p	-2.18689	-4.55324	5.9026	0.763067	0.38237	0.990444	1.45435	2.74034	5.9026	0.572941	0.449093	0.897645	-2.45937	-5.49978	5.9026	1.79133	0.180764	0.71314	-0.272481	-1.20788	5.9026	8.94e-09	0.999925	1	-3.91373	-15.0712	5.9026	4.10149	0.0428454	0.741864	-3.64125	-12.4774	5.9026	1.96724	0.160741	0.914298	-2.0931	-4.26665	5.9026	-2.06e-07	1	1	18.8053	0	0	0	62.5414	0	0
hsa-miR-6762-3p	-2.18689	-4.55324	5.9026	0.763067	0.38237	0.990444	1.45435	2.74034	5.9026	0.572941	0.449093	0.897645	-2.45937	-5.49978	5.9026	1.79133	0.180764	0.71314	-0.272481	-1.20788	5.9026	8.94e-09	0.999925	1	-3.91373	-15.0712	5.9026	4.10149	0.0428454	0.741864	-3.64125	-12.4774	5.9026	1.96724	0.160741	0.914298	-2.0931	-4.26665	5.9026	-2.06e-07	1	1	18.8053	0	0	0	62.5414	0	0
hsa-miR-1247-5p	-2.84616	-7.19083	5.92081	1.24603	0.264312	0.990444	1.30185	2.46546	5.92081	0.307751	0.579064	0.950702	-2.49513	-5.63779	5.92081	1.98533	0.158831	0.71314	0.351027	1.27547	5.92081	-5.45e-09	1	1	-3.79699	-13.8997	5.92081	4.04227	0.0443741	0.741864	-4.14801	-17.7287	5.92081	2.65512	0.103217	0.914298	-1.72298	-3.30117	5.92081	-3.26e-08	1	1	18.8053	0	0	0	0	156.955	0
hsa-miR-5010-5p	-1.14053	-2.20461	7.88584	0.922048	0.336938	0.990444	-0.448529	-1.36465	7.88584	0.152151	0.696488	0.978605	-2.51716	-5.72455	7.88584	4.40671	0.0357978	0.71314	-1.37664	-2.59662	7.88584	1.23521	0.266396	0.815537	-2.06863	-4.19489	7.88584	2.90153	0.0884953	0.811352	-0.691997	-1.61552	7.88584	0.329704	0.565833	1	-1.72264	-3.30039	7.88584	2.46241	0.1166	0.820269	357.301	317.719	167.157	137.096	229.318	261.591	108.85
hsa-miR-6797-3p	0.197505	1.14671	5.75773	0.0171502	0.895808	1	-2.64083	-6.23691	5.75773	1.24309	0.264877	0.884952	-2.61559	-6.12874	5.75773	1.97586	0.159827	0.71314	-2.81309	-7.02791	5.75773	2.25663	0.133044	0.815537	0.0252425	1.01765	5.75773	-3.75e-10	1	1	2.83834	7.15195	5.75773	1.44405	0.229485	0.914298	-1.39393	-2.62793	5.75773	-7.21e-08	1	1	0	52.9531	33.4315	0	0	0	0
hsa-miR-181c-3p	-4.69702	-25.9384	6.42404	2.04449	0.152758	0.990444	0.403775	1.32296	6.42404	0.0116443	0.914068	1	-2.63277	-6.20217	6.42404	0.88548	0.346705	0.721901	2.06425	4.18215	6.42404	0.537618	0.463422	0.93025	-3.03655	-8.20526	6.42404	1.19134	0.27506	0.811352	-5.10079	-34.3157	6.42404	2.30858	0.128662	0.914298	-0.486151	-1.4007	6.42404	0.060997	0.804927	1	75.2212	52.9531	0	0	62.5414	156.955	0
hsa-miR-29b-3p	-0.934466	-1.91118	6.90923	0.183367	0.668495	1	-2.75409	-6.74625	6.90923	1.01785	0.313029	0.884952	-2.80018	-6.96526	6.90923	1.14447	0.284711	0.721901	-1.86571	-3.64448	6.90923	0.603846	0.437114	0.908286	-0.0460912	-1.03246	6.90923	0.000684036	0.979134	1	1.81962	3.52989	6.90923	0.509987	0.475144	0.979603	-0.955902	-1.93979	6.90923	0.197129	0.657048	1	56.4159	105.906	300.883	0	62.5414	0	63.496
hsa-miR-4800-3p	-3.74214	-13.3813	5.84614	2.19272	0.138665	0.990444	-0.801056	-1.74238	5.84614	0.187457	0.665042	0.978605	-3.06649	-8.37733	5.84614	2.86156	0.0907195	0.71314	0.675652	1.59732	5.84614	-6.44e-09	1	1	-2.26544	-4.80799	5.84614	1.67628	0.195419	0.811352	-2.94109	-7.6799	5.84614	1.26039	0.261577	0.914298	-0.794892	-1.73495	5.84614	1.41e-07	0.9997	1	0	105.906	0	0	0	52.3182	0
hsa-miR-582-3p	0.382423	1.30353	5.91247	0.0217402	0.88278	1	-3.27496	-9.67969	5.91247	2.05531	0.151676	0.884952	-3.24644	-9.49019	5.91247	3.25504	0.0712041	0.71314	-3.62886	-12.3707	5.91247	3.53835	0.059965	0.815537	0.0285243	1.01997	5.91247	-9.54e-12	1	1	3.65738	12.6178	5.91247	2.32144	0.127602	0.914298	-1.80017	-3.48261	5.91247	3.13e-07	0.999553	1	37.6106	0	0	91.3973	0	0	0
hsa-miR-146a-3p	1.19872	2.29535	6.18847	0.129747	0.718694	1	-3.43281	-10.7989	6.18847	1.04789	0.305994	0.884952	-3.26628	-9.6216	6.18847	1.40868	0.235275	0.71314	-4.46499	-22.085	6.18847	1.92026	0.165828	0.815537	0.166537	1.12236	6.18847	-5.34e-09	1	1	4.63153	24.7873	6.18847	1.53138	0.215906	0.914298	-2.14923	-4.43591	6.18847	2.05e-07	0.999639	1	56.4159	0	167.157	0	0	0	0
hsa-miR-135a-5p	-3.02733	-8.15299	5.82579	1.37098	0.241643	0.990444	-0.710094	-1.63591	5.82579	0.130946	0.717453	0.981352	-3.28092	-9.71979	5.82579	3.05809	0.0803361	0.71314	-0.253596	-1.19217	5.82579	6.25e-09	0.999937	1	-2.57083	-5.94152	5.82579	1.92149	0.165692	0.811352	-2.31724	-4.98376	5.82579	0.829548	0.362403	0.914298	-1.41221	-2.66145	5.82579	1.53e-07	0.999688	1	37.6106	0	0	0	20.8471	0	0
hsa-miR-17-5p	-3.01521	-8.08478	5.90161	1.35593	0.244244	0.990444	0.122088	1.08831	5.90161	0.00468558	0.945426	1	-3.28832	-9.76977	5.90161	3.00866	0.082821	0.71314	-0.273116	-1.20842	5.90161	7.13e-09	0.999933	1	-3.41041	-10.6325	5.90161	3.17732	0.0746671	0.811352	-3.1373	-8.79873	5.90161	1.45492	0.22774	0.914298	-1.84176	-3.58448	5.90161	2.53e-07	0.999598	1	37.6106	0	0	0	41.6943	0	0
hsa-miR-6852-5p	-3.6783	-12.8021	5.83897	2.21145	0.136989	0.990444	-0.880762	-1.84135	5.83897	0.28411	0.59402	0.95683	-3.3217	-9.99844	5.83897	3.50498	0.0611844	0.71314	0.3566	1.28041	5.83897	-4.62e-09	1	1	-2.44094	-5.42996	5.83897	1.83942	0.175019	0.811352	-2.79754	-6.95255	5.83897	1.17098	0.279199	0.914298	-1.04217	-2.05932	5.83897	2.09e-07	0.999635	1	18.8053	52.9531	0	0	0	52.3182	0
hsa-miR-381-3p	-3.53948	-11.6276	5.75302	2.0394	0.15327	0.990444	-3.41195	-10.6439	5.75302	2.23805	0.134651	0.884952	-3.37243	-10.3563	5.75302	3.50049	0.0613508	0.71314	0.167042	1.12275	5.75302	-4.22e-09	1	1	0.039515	1.02777	5.75302	-5.37e-10	1	1	-0.127527	-1.09242	5.75302	-6.65e-10	1	1	0.103278	1.07421	5.75302	-3.42e-09	1	1	18.8053	52.9531	0	0	0	0	0
hsa-miR-454-3p	-3.53948	-11.6276	5.75302	2.0394	0.15327	0.990444	-3.41195	-10.6439	5.75302	2.23805	0.134651	0.884952	-3.37243	-10.3563	5.75302	3.50049	0.0613508	0.71314	0.167042	1.12275	5.75302	-4.22e-09	1	1	0.039515	1.02777	5.75302	-5.37e-10	1	1	-0.127527	-1.09242	5.75302	-6.65e-10	1	1	0.103278	1.07421	5.75302	-3.42e-09	1	1	18.8053	52.9531	0	0	0	0	0
hsa-miR-532-3p	-3.49925	-11.3078	5.8329	1.94614	0.163003	0.990444	-0.96237	-1.94851	5.8329	0.259694	0.61033	0.968312	-3.466	-11.0502	5.8329	3.57193	0.0587641	0.71314	0.0332471	1.02331	5.8329	-1.01e-09	1	1	-2.50363	-5.6711	5.8329	1.94782	0.162822	0.811352	-2.53688	-5.80331	5.8329	1.00989	0.31493	0.914298	-1.23519	-2.35413	5.8329	-9.76e-08	1	1	18.8053	52.9531	0	0	20.8471	0	0
hsa-miR-939-5p	0.167182	1.12286	5.98008	0.00750474	0.930966	1	-3.66613	-12.6945	5.98008	1.77628	0.182606	0.884952	-3.65814	-12.6244	5.98008	2.60061	0.106822	0.71314	-3.82533	-14.1755	5.98008	2.72672	0.0986818	0.815537	0.00798299	1.00555	5.98008	-1.87e-09	1	1	3.83331	14.2541	5.98008	1.89094	0.169096	0.914298	-1.90867	-3.75463	5.98008	-8.02e-08	1	1	56.4159	0	66.8629	0	0	0	0
hsa-miR-32-5p	0.295621	1.22741	6.11726	0.0119838	0.912829	1	-3.84319	-14.3521	6.11726	1.37815	0.240417	0.884952	-3.73553	-13.3201	6.11726	1.8494	0.173853	0.71314	-4.03115	-16.3492	6.11726	2.01218	0.156041	0.815537	0.107661	1.07748	6.11726	-3.39e-09	1	1	4.13881	17.616	6.11726	1.52958	0.216176	0.914298	-1.96174	-3.89533	6.11726	8.24e-08	0.999771	1	75.2212	0	100.294	0	0	0	0
hsa-miR-4662a-5p	-3.581	-11.9671	6.10634	1.16635	0.280152	0.990444	-0.214702	-1.16046	6.10634	0.00519885	0.94252	1	-3.74411	-13.3995	6.10634	1.91876	0.165994	0.71314	-0.163108	-1.1197	6.10634	4.25e-09	0.999948	1	-3.5294	-11.5467	6.10634	1.7972	0.180051	0.811352	-3.3663	-10.3123	6.10634	1.06623	0.301799	0.914298	-1.84626	-3.59566	6.10634	4.03e-07	0.999493	1	75.2212	0	0	0	62.5414	0	0
hsa-miR-505-3p	-4.11168	-17.2877	5.91377	2.80068	0.0942243	0.990444	-1.33956	-2.53074	5.91377	0.619779	0.43113	0.897645	-3.86534	-14.5741	5.91377	4.65172	0.0310224	0.71314	0.246341	1.1862	5.91377	-4.01e-09	1	1	-2.52577	-5.75883	5.91377	1.88462	0.16981	0.811352	-2.77212	-6.83109	5.91377	1.13372	0.286983	0.914298	-1.13972	-2.20338	5.91377	2.33e-07	0.999615	1	37.6106	52.9531	0	0	0	52.3182	0
hsa-miR-625-3p	-3.86876	-14.6087	6.28583	1.0353	0.308918	0.990444	-0.344151	-1.2694	6.28583	0.00902475	0.924316	1	-3.93394	-15.2839	6.28583	1.54011	0.214601	0.71314	-0.0651853	-1.04622	6.28583	2.94e-09	0.999957	1	-3.58979	-12.0402	6.28583	1.41656	0.23397	0.811352	-3.52461	-11.5083	6.28583	0.922833	0.336732	0.914298	-1.82749	-3.54919	6.28583	1.02e-07	0.999745	1	112.832	0	0	0	83.3885	0	0
hsa-miR-184	1.75652	3.37883	6.49776	0.0163651	0.898207	1	-4.01475	-16.1644	6.49776	1.46639	0.225916	0.884952	-4.00905	-16.1006	6.49776	1.95781	0.161748	0.71314	-5.76557	-54.4013	6.49776	2.41851	0.119909	0.815537	0.00570158	1.00396	6.49776	1.35e-09	0.999971	1	5.77127	54.6167	6.49776	1.92095	0.165752	0.914298	-2.87993	-7.36116	6.49776	-4.88e-07	1	1	75.2212	0	0	411.288	0	0	0
hsa-miR-378a-5p	-0.623445	-1.54055	6.33125	0.0677663	0.794617	1	-0.0709797	-1.05043	6.33125	0.00327604	0.954357	1	-4.09236	-17.0579	6.33125	2.35776	0.124661	0.71314	-3.46892	-11.0726	6.33125	1.78202	0.181901	0.815537	-4.02138	-16.2389	6.33125	2.39497	0.121726	0.811352	-0.552466	-1.46659	6.33125	0.0786992	0.779068	1	-3.74515	-13.4092	6.33125	2.31515	0.128119	0.820269	18.8053	158.859	0	137.096	41.6943	52.3182	0
hsa-miR-16-2-3p	-3.90603	-14.991	6.0396	1.48902	0.222369	0.990444	-1.71511	-3.28323	6.0396	0.378347	0.538489	0.93912	-4.09818	-17.1267	6.0396	2.46201	0.116629	0.71314	-0.192149	-1.14246	6.0396	4.27e-09	0.999948	1	-2.38306	-5.21644	6.0396	1.26715	0.260302	0.811352	-2.19092	-4.56595	6.0396	0.621844	0.430363	0.951057	-1.28761	-2.44123	6.0396	1.86e-07	0.999656	1	94.0265	0	0	0	20.8471	0	0
hsa-let-7a-3p	-4.11569	-17.3359	6.24571	1.02442	0.311472	0.990444	0.635287	1.55325	6.24571	0.0156862	0.90033	1	-4.10883	-17.2537	6.24571	1.42883	0.231955	0.71314	0.00686416	1.00477	6.24571	-1.51e-09	1	1	-4.74412	-26.7992	6.24571	1.97113	0.160327	0.811352	-4.75098	-26.927	6.24571	1.39709	0.237212	0.914298	-2.36863	-5.16449	6.24571	3.3e-07	0.999541	1	0	105.906	0	0	145.93	0	0
hsa-miR-215-5p	-0.90796	-1.87639	6.391	0.253388	0.6147	1	-0.154998	-1.11342	6.391	0.133949	0.714372	0.981352	-4.18698	-18.2141	6.391	2.29018	0.130195	0.71314	-3.27902	-9.70699	6.391	1.33093	0.24864	0.815537	-4.03199	-16.3587	6.391	1.63614	0.200856	0.811352	-0.752963	-1.68525	6.391	0.0384765	0.844489	1	-3.65551	-12.6013	6.391	1.58082	0.208643	0.820269	56.4159	0	0	137.096	0	261.591	0
hsa-miR-92a-1-5p	-0.194318	-1.14418	6.2542	0.0592399	0.807701	1	-0.74085	-1.67116	6.2542	0.104104	0.746959	0.988696	-4.19704	-18.3415	6.2542	1.3562	0.244196	0.71314	-4.00273	-16.0303	6.2542	1.15192	0.283149	0.815537	-3.45619	-10.9753	6.2542	1.02096	0.312292	0.811352	0.546532	1.46057	6.2542	0.014634	0.903714	1	-3.72946	-13.2641	6.2542	1.13972	0.285711	0.870394	0	52.9531	133.726	0	83.3885	0	0
hsa-miR-3651	-0.566676	-1.48111	5.98718	0.0778543	0.780227	1	-4.20943	-18.4997	5.98718	2.3341	0.126568	0.884952	-4.21405	-18.559	5.98718	3.33667	0.0677517	0.71314	-3.64737	-12.5305	5.98718	2.65423	0.103275	0.815537	-0.00461534	-1.0032	5.98718	-6.25e-10	1	1	3.64276	12.4905	5.98718	1.80223	0.179443	0.914298	-1.82599	-3.54551	5.98718	1.34e-08	0.999908	1	37.6106	52.9531	66.8629	0	0	0	0
hsa-miR-502-3p	-1.55018	-2.92854	5.98427	0.49053	0.483691	0.991416	-4.25611	-19.1081	5.98427	2.66944	0.102292	0.884952	-4.22817	-18.7416	5.98427	3.79454	0.05142	0.71314	-2.67799	-6.39963	5.98427	1.61457	0.203851	0.815537	0.0279375	1.01955	5.98427	7.92e-11	0.999993	1	2.70593	6.52477	5.98427	1.06408	0.302286	0.914298	-1.32503	-2.50537	5.98427	3.5e-07	0.999528	1	56.4159	52.9531	0	45.6987	0	0	0
hsa-miR-106b-5p	-4.25994	-19.1589	6.25284	1.14429	0.284747	0.990444	0.712934	1.63913	6.25284	0.000107285	0.991736	1	-4.22945	-18.7582	6.25284	1.63819	0.200574	0.71314	0.0304922	1.02136	6.25284	-5.4e-09	1	1	-4.94238	-30.7472	6.25284	1.56337	0.211173	0.811352	-4.97287	-31.404	6.25284	1.18541	0.276258	0.914298	-2.45595	-5.48672	6.25284	-6.08e-06	1	1	94.0265	0	0	0	0	209.273	0
hsa-miR-511-3p	-0.784855	-1.72292	6.3479	0.0504062	0.822358	1	-1.29555	-2.4547	6.3479	0.141326	0.706967	0.978605	-4.23339	-18.8095	6.3479	1.79187	0.180699	0.71314	-3.44853	-10.9172	6.3479	1.4624	0.226548	0.815537	-2.93784	-7.66264	6.3479	1.25425	0.262743	0.811352	0.510693	1.42473	6.3479	0.0237506	0.877521	1	-3.19319	-9.1463	6.3479	1.4426	0.229719	0.838938	131.637	0	66.8629	0	41.6943	0	0
hsa-miR-147b	-1.38588	-2.61331	6.30416	0.14352	0.704807	1	0.273143	1.20844	6.30416	0.00137422	0.970429	1	-4.2579	-19.1318	6.30416	2.05586	0.151622	0.71314	-2.87203	-7.32093	6.30416	1.19312	0.274702	0.815537	-4.53105	-23.1196	6.30416	2.2535	0.133313	0.811352	-1.65902	-3.15802	6.30416	0.260346	0.609883	1	-3.70154	-13.0099	6.30416	1.84304	0.174595	0.820269	94.0265	0	0	45.6987	41.6943	104.636	0
hsa-miR-4433b-3p	-1.14186	-2.20666	6.10977	0.0408246	0.839877	1	-4.33296	-20.1535	6.10977	1.53726	0.215026	0.884952	-4.33056	-20.12	6.10977	2.03029	0.154191	0.71314	-3.1887	-9.11786	6.10977	1.30821	0.252719	0.815537	0.00239963	1.00166	6.10977	-3.81e-09	1	1	3.1911	9.13304	6.10977	0.928907	0.335147	0.914298	-1.59315	-3.01707	6.10977	4.16e-07	0.999485	1	112.832	0	0	45.6987	0	0	0
hsa-miR-6837-3p	-4.51571	-22.8751	5.97786	2.56489	0.10926	0.990444	-4.55187	-23.4557	5.97786	2.89455	0.0888797	0.884952	-4.55596	-23.5224	5.97786	4.07878	0.043425	0.71314	-0.0402552	-1.0283	5.97786	1.03e-09	0.999974	1	-0.00409438	-1.00284	5.97786	-1.89e-10	1	1	0.0361609	1.02538	5.97786	2.27e-10	0.999988	1	-0.0221748	-1.01549	5.97786	5.32e-10	0.999982	1	75.2212	52.9531	0	0	0	0	0
hsa-miR-616-5p	-1.33419	-2.52133	6.24496	0.210833	0.646115	1	-1.04028	-2.05663	6.24496	0.151765	0.696854	0.978605	-4.66323	-25.3379	6.24496	2.06173	0.151038	0.71314	-3.32904	-10.0494	6.24496	1.33809	0.24737	0.815537	-3.62294	-12.3201	6.24496	1.46102	0.226768	0.811352	-0.293902	-1.22595	6.24496	0.00736858	0.931593	1	-3.47599	-11.127	6.24496	1.48622	0.222804	0.835516	37.6106	52.9531	66.8629	0	83.3885	0	0
hsa-miR-4326	-2.09479	-4.27165	6.73859	0.504508	0.477526	0.990444	0.564809	1.47919	6.73859	7.27e-05	0.993198	1	-4.80341	-27.9236	6.73859	2.59166	0.107427	0.71314	-2.70862	-6.53696	6.73859	1.27546	0.258745	0.815537	-5.36822	-41.3044	6.73859	2.80351	0.0940583	0.811352	-2.6596	-6.31859	6.73859	0.678215	0.410202	0.934007	-4.03842	-16.4318	6.73859	2.09623	0.147663	0.820269	37.6106	52.9531	33.4315	0	312.707	0	0
hsa-miR-424-3p	-4.7388	-26.7005	6.11143	2.08923	0.14834	0.990444	-2.52178	-5.7429	6.11143	0.8123	0.367441	0.897645	-4.82899	-28.4231	6.11143	3.05653	0.0804134	0.71314	-0.0901968	-1.06452	6.11143	3.27e-09	0.999954	1	-2.30722	-4.94927	6.11143	1.16665	0.280091	0.811352	-2.21702	-4.64932	6.11143	0.61664	0.432299	0.951057	-1.19871	-2.29534	6.11143	-2.68e-08	1	1	94.0265	52.9531	0	0	20.8471	0	0
hsa-miR-193a-3p	-0.755324	-1.68801	6.55299	0.0600435	0.806427	1	-1.76931	-3.40891	6.55299	0.318982	0.57222	0.950144	-4.90361	-29.9318	6.55299	2.4867	0.114812	0.71314	-4.14828	-17.732	6.55299	2.06624	0.150593	0.815537	-3.1343	-8.78045	6.55299	1.52527	0.216823	0.811352	1.01399	2.01948	6.55299	0.109402	0.740826	1	-3.64129	-12.4778	6.55299	1.90804	0.167181	0.820269	188.053	0	100.294	0	41.6943	0	0
hsa-let-7f-1-3p	-1.7035	-3.25689	6.3432	0.0290491	0.864666	1	-4.95682	-31.0565	6.3432	1.28717	0.25657	0.884952	-4.94979	-30.9055	6.3432	1.61451	0.203859	0.71314	-3.2463	-9.48926	6.3432	1.00441	0.316245	0.84998	0.00703193	1.00489	6.3432	-3.88e-08	1	1	3.25333	9.53562	6.3432	0.737726	0.39039	0.926826	-1.61963	-3.07297	6.3432	-1.27e-07	1	1	188.053	0	0	45.6987	0	0	0
hsa-miR-664a-3p	-0.629641	-1.54718	7.45612	0.213591	0.643967	1	-0.753695	-1.68611	7.45612	0.339075	0.560363	0.945819	-6.43862	-86.7396	7.45612	12.9699	0.000316534	0.0522281	-5.80898	-56.063	7.45612	10.4887	0.00120105	0.139437	-5.68492	-51.4437	7.45612	10.1195	0.00146707	0.462932	0.124054	1.08979	7.45612	0.0106013	0.917993	1	-5.74695	-53.7037	7.45612	11.3546	0.000752633	0.0827896	169.248	476.578	200.589	137.096	83.3885	313.909	0
hsa-miR-5010-3p	0.854105	1.80764	7.71048	0.389019	0.532815	1	-0.829026	-1.77649	7.71048	0.351495	0.553268	0.945819	-6.47265	-88.8099	7.71048	11.2984	0.000775734	0.0853307	-7.32675	-160.536	7.71048	14.6479	0.000129576	0.04276	-5.64362	-49.9919	7.71048	8.92974	0.00280565	0.462932	1.68313	3.21124	7.71048	1.59591	0.206483	0.914298	-6.48519	-89.5852	7.71048	12.5067	0.000405493	0.0827896	169.248	211.812	568.335	228.493	271.013	0	0
hsa-miR-301b-3p	-1.2694	-2.41062	7.35446	0.60087	0.438246	0.990444	-2.42072	-5.3544	7.35446	1.7881	0.181158	0.884952	-7.00391	-128.347	7.35446	9.18946	0.00243412	0.180057	-5.7345	-53.2424	7.35446	6.66167	0.00985084	0.541796	-4.58318	-23.9704	7.35446	4.64059	0.0312242	0.741864	1.15132	2.22117	7.35446	0.407145	0.523422	0.994818	-5.15884	-35.7245	7.35446	6.04654	0.0139336	0.766346	432.522	52.9531	267.452	0	104.236	0	0
[truncated: 9 more columns]
